# Supplementary material for: Hierarchical assembly and environmental enhancement of bacterial ice nucleators
Source: Proc Natl Acad Sci U S A. 2024 Oct 17;121(43):e2409283121. doi: 10.1073/pnas.2409283121 (PMC11513900; doi:10.1073/pnas.2409283121)
Supplement: Supplementary file 2 — Dataset S01 (XLSX) [file pnas.2409283121.sd01.xlsx]

## Sheet: Membrane Fluidity Laurdan
Membrane fluidity measurements of Snomax solutions stained with Laurdan
Wavelength (nm)	10°C	15°C	20°C	25°C	30°C	35°C	40°C	45°C	50°C			Temperature (°C)	General Polarization
304.002	6394	6658.56	6906.49	7198.45	7464.88	7882.82	8456.53	8721.45	8917.5			10	0.36212
307.31	12045	12532.4	12986.6	13550.7	14068.5	14871.8	15949.4	16468.7	16786.8			15	0.34677
310.618	21321	22150.2	22977.8	23981.7	24877.9	26282.5	28176.3	29128.4	29689.2			20	0.33989
313.926	34896	36279.1	37613.8	39247.3	40715.6	42989.4	46097.1	47712.5	48559.1			25	0.32177
317.234	53172	55321.6	57361.2	59709.9	61473.1	63588.4	65736.2	67313.4	69729.4			30	0.30824
320.541	54740	55998.4	57984.2	59687.3	61450.9	63567.8	65703.5	67278.5	69702.6			35	0.29941
323.848	54790	56053.4	58053.8	59750.5	61518.7	63623.6	65774	67350.9	69765.6			40	0.29185
327.155	54771	56038.9	58031	59729	61495.3	63599.3	65758.9	67327.6	69746.9			45	0.29071
330.462	54810	56078.3	58070.1	59795.6	61559.6	63667.3	65815.6	67391	69828.7			50	0.29007
333.768	54689	55957.9	57951.6	59644.4	61400.6	63504.6	65656.9	67224.1	69627.4
337.075	54791	56078.3	58062.5	59762.9	61530.4	63641.8	65785.4	67370.3	69793.8
340.381	54777	56058.6	58051.7	59759.5	61510.5	63632.1	65781.6	67363.9	69769.7
343.687	54767	56035.7	58031	59732.4	61500	63601.8	65746.3	67327.6	69742.8
346.993	54828	56104.2	58094.1	59814.8	61572.4	63686.8	65842	67420.8	69830.1
350.298	33818	35916.8	37349.6	38859.2	40226	42598.3	44810.9	46835.3	47222.2
353.604	16511	17526.1	18214.3	18945	19612.3	20761.8	21876.4	22816	23030.6
356.909	7867	8321.39	8649.42	9003.7	9325.26	9852.61	10397.8	10848.4	10940.2
360.214	4179	4409.29	4570.98	4760.23	4943.09	5213.52	5512.56	5740.56	5791.55
363.519	2596	2729.86	2832.4	2936.92	3033.63	3206.08	3387.4	3516.53	3558.14
366.823	1789	1875.61	1949.52	2010.6	2083.58	2202.96	2307.82	2394.81	2415.94
370.128	1336	1412.67	1436.31	1492.72	1546.03	1632.18	1709.45	1780.26	1795.85
373.432	1080	1114.78	1149.27	1191.47	1238.69	1300.65	1352.94	1401.18	1445.54
376.736	924	960.12	1001.4	1018.84	1054.06	1097.84	1170.28	1208.4	1225.42
380.04	845	870.855	918.763	922.935	952.392	1006.76	1065.73	1101.02	1114.02
383.343	812	854.248	869.834	893.6	931.357	981.254	1039.27	1067.38	1085.83
386.647	848	873.969	901.366	927.449	961.741	997.041	1068.25	1115.25	1126.1
389.95	931	953.893	995.96	1019.97	1063.41	1117.27	1182.88	1231.69	1260.32
393.253	1089	1112.7	1167.75	1192.6	1237.53	1312.79	1385.7	1460.69	1481.78
396.556	1332	1362.85	1437.4	1472.41	1528.5	1601.82	1689.29	1782.85	1813.3
399.859	1681	1717.84	1811.43	1853.77	1919.98	2005.01	2106.26	2211.09	2262.93
403.161	2151	2211.91	2317.02	2353.6	2428.31	2518.71	2659.28	2768.71	2823.97
406.463	2810	2845.07	2997.67	3018.16	3088.55	3190.29	3333.23	3484.18	3529.96
409.765	3626	3630.81	3827.27	3824.88	3898.38	4008.81	4148.27	4291.51	4360.77
413.067	4605	4590.93	4814.53	4783.92	4827.4	4931.77	5054.02	5211.39	5270.78
416.369	5674	5621.63	5850.72	5788.09	5820.69	5893.59	5996.29	6142.92	6226.41
419.67	6780	6674.13	6914.1	6792.26	6817.49	6860.28	6944.86	7062.81	7109.58
422.971	7805	7647.75	7872	7726.48	7685.74	7699.44	7772.5	7870.14	7909.52
426.273	8660	8475.01	8664.64	8474.53	8391.57	8381.95	8418.74	8495.04	8516.19
429.573	9294	9089.49	9248.51	9034.16	8923.27	8892.01	8887.36	8937.52	8957.77
432.874	9660	9446.55	9568.18	9342.18	9201.39	9147.03	9138.05	9143.23	9156.41
436.175	9785	9588.75	9660.6	9447.11	9303.06	9221.11	9188.43	9194.98	9199.36
439.475	9715	9537.89	9556.22	9368.13	9220.09	9149.46	9087.66	9075.95	9085.28
442.775	9506	9350.02	9359.42	9162.79	9026.1	8962.44	8922.63	8881.88	8901.4
446.075	9185	9045.89	9039.75	8868.3	8739.8	8670.98	8636.67	8603.72	8603.43
449.374	8802	8673.26	8665.73	8515.15	8406.76	8356.44	8309.15	8281.56	8286.67
452.674	8376	8285.06	8259.08	8154.1	8057.35	8001.83	7974.06	7945.18	7933.68
455.973	7937	7851.19	7823.07	7750.18	7663.54	7633.86	7602.44	7580.33	7563.24
459.272	7483	7440.15	7417.51	7354.15	7303.62	7265.89	7247.2	7231	7219.63
462.571	7079	7028.08	7030.44	6985.2	6941.36	6927.07	6922.19	6886.85	6882.75
465.87	6686	6654.41	6661.84	6636.56	6612.99	6602.82	6603.48	6584.11	6576.73
469.168	6315	6315	6315	6315	6315	6315	6315	6315	6315
472.467	5978	5989.08	6019.25	6029.54	6050.9	6058.76	6069.36	6057.53	6061.33
475.765	5661	5698.44	5728.95	5762.14	5784.47	5804.94	5831.27	5825.95	5813.02
479.063	5380	5425.46	5470.17	5522.95	5561.27	5585.13	5614.59	5607.29	5606.32
482.361	5126	5185.69	5242.93	5311.96	5354.43	5388.39	5436.97	5431.34	5417.07
485.658	4897	4955.26	5020.03	5094.2	5154.6	5218.38	5250.53	5237.27	5246.62
488.955	4659	4736.25	4805.84	4905.77	4961.79	5026.5	5070.39	5063.9	5086.9
492.253	4440	4516.2	4610.12	4708.32	4788.84	4839.48	4892.77	4911.23	4912.41
495.549	4226	4320.02	4398.1	4521.03	4601.86	4653.67	4716.41	4731.4	4740.61
498.846	4006	4114.51	4194.78	4314.55	4416.06	4476.36	4528.71	4550.27	4556.73
502.143	3795	3896.53	3987.1	4106.95	4220.91	4285.7	4346.05	4360.08	4370.17
505.439	3578	3687.9	3784.87	3917.4	4021.08	4069.53	4154.57	4164.72	4178.23
508.735	3368	3476.15	3575.02	3708.67	3811.9	3877.65	3932.86	3952.53	3971.54
512.031	3158	3268.56	3365.17	3503.32	3599.22	3661.49	3726.27	3754.58	3770.21
515.327	2957	3057.85	3155.32	3290.07	3388.88	3448.96	3522.19	3537.23	3558.14
518.623	2751	2851.3	2938.95	3085.85	3192.56	3244.94	3305.52	3341.86	3350.1
521.918	2560	2654.08	2748.68	2866.97	2962.35	3029.99	3095.14	3111.57	3138.04
525.213	2370	2463.1	2549.7	2675.16	2766.03	2827.18	2886.03	2905.86	2927.31
528.508	2194	2275.23	2367.04	2476.58	2563.86	2634.08	2669.36	2709.2	2720.62
531.803	2009	2103.96	2170.24	2271.23	2367.54	2415.49	2474.1	2498.31	2519.29
535.098	1843	1917.13	1997.36	2091.84	2181.74	2227.25	2268.76	2304.24	2317.96
538.392	1681	1750.01	1817.95	1898.9	1997.1	2029.3	2096.18	2120.53	2113.95
541.686	1523	1583.94	1655.95	1743.2	1811.3	1865.35	1905.96	1929.04	1944.83
544.98	1378	1435.51	1501.55	1572.83	1647.7	1685.62	1719.52	1753.09	1763.64
548.274	1243	1308.88	1356.94	1429.53	1491.11	1532.6	1570.88	1587.48	1589.15
551.568	1128	1169.79	1218.86	1303.17	1346.2	1371.08	1408.37	1441.28	1450.91
554.861	1022	1051.46	1101.43	1157.62	1207.14	1239.93	1272.32	1297.67	1314
558.154	905	946.627	995.96	1045.92	1085.61	1117.27	1152.65	1157.94	1173.07
561.447	812	848.02	889.406	945.501	983.944	999.47	1029.2	1055.73	1060.33
564.74	734	756.679	805.684	842.827	881.109	909.603	932.197	950.937	958.323
568.033	649	669.489	706.74	733.384	780.611	808.806	823.86	837.083	853.632
571.325	582	615.515	631.717	666.815	680.113	711.652	739.459	750.399	750.284
574.617	509	537.667	555.607	581.066	615.841	638.787	644.979	663.715	665.726
577.91	453	476.427	490.369	511.112	545.726	567.136	581.993	587.382	583.852
581.201	403	416.225	440.354	455.826	477.949	497.913	513.968	518.811	540.902
584.493	370	384.048	393.6	412.952	427.7	448.122	468.618	458.002	472.451
587.785	331	341.491	344.672	374.59	392.643	405.617	408.151	429.539	414.736
591.076	312	320.732	324.013	344.126	338.888	364.327	386.736	384.256	397.288
594.367	292	286.479	291.395	310.278	323.696	336.395	353.983	353.205	361.049
597.658	258	258.454	273.998	284.327	300.325	308.463	311.152	323.448	331.521
600.948	230	234.581	247.903	259.505	264.099	270.816	269.581	278.165	288.571
604.239	194	205.518	213.109	226.785	234.884	233.169	249.426	260.052	256.358
607.529	179	187.872	190.276	190.68	215.019	211.31	206.595	223.826	221.461
610.819	161	155.695	162.007	165.858	174.118	178.52	193.998	191.481	189.249
614.109	151	143.24	156.57	141.035	149.578	145.731	163.764	178.543	178.511
617.399	138	127.67	136.999	143.292	128.544	150.588	144.868	157.843	158.378
620.689	124	120.404	126.126	118.47	128.544	139.659	125.972	130.673	143.614
623.978	110	118.328	102.206	124.111	118.026	127.514	132.271	122.91	122.139
627.267	101	103.797	98.9437	109.443	111.015	115.37	128.492	120.323	114.086
630.556	100	100.683	98.9437	100.417	100.498	100.797	118.414	112.56	110.059
633.845	91	90.3032	94.5945	97.0323	100.498	95.9394	105.817	108.679	102.006
637.133	90	89.2652	94.5945	83.4929	91.1492	98.3683	98.2585	97.0344	104.691
640.422	88	81.9995	83.7216	80.1081	85.3063	88.6529	84.4016	86.6841	93.9532
643.71	83	81.9995	84.8089	76.7232	82.9691	78.9375	80.6224	90.5654	93.9532
646.998	88	78.8856	79.3724	77.8515	82.9691	85.0096	85.6613	73.7461	85.9001
650.286	76	74.7337	71.7613	77.8515	70.1147	77.7231	73.064	84.0965	83.2157
653.573	82	76.8096	80.4597	69.9536	77.1262	77.7231	90.7002	76.3337	77.847
656.861	81	71.6198	76.1105	75.595	71.2833	80.1519	75.5835	80.2151	81.8735
660.148	75	81.9995	67.4122	72.2101	66.609	77.7231	76.8432	67.2772	81.8735
663.435	81	73.6957	73.9359	69.9536	87.6434	78.9375	70.5446	82.8027	65.7673
666.722	78	74.7337	72.8486	69.9536	67.7776	78.9375	75.5835	89.2716	72.4782
670.008	67	62.2781	66.3249	59.799	68.9462	77.7231	76.8432	65.9834	65.7673
673.295	68	52.9364	53.2774	55.2859	43.2374	65.5788	73.064	65.9834	57.7141
676.581	61	57.0882	55.4519	55.2859	52.5861	63.15	52.9085	55.6331	63.0829
679.867	52	51.8984	45.6663	57.5424	40.9003	40.076	62.9862	64.6896	49.661
683.153	53	58.1262	45.6663	37.2333	45.5746	42.5048	39.0515	43.9889	37.5813
686.438	54	32.177	52.1901	34.9768	38.5631	32.7894	46.6098	40.1076	52.3454
689.724	47	40.4808	33.7061	47.3879	43.2374	40.076	44.0904	37.52	30.8703
693.009	42	34.2529	41.3171	29.3354	50.2489	34.0038	42.8306	34.9324	45.6344
696.294	45	39.4428	32.6188	32.7202	35.0574	29.1461	44.0904	43.9889	40.2657
699.579	47	43.5947	42.4044	29.3354	35.0574	25.5029	45.3501	43.9889	34.8969
702.864	44	34.2529	28.2696	27.0788	29.2145	23.074	27.714	37.52	26.8438
706.148	32	41.5187	33.7061	28.2071	26.8773	36.4327	32.7529	27.1696	12.0797
709.432	40	38.4048	31.5315	32.7202	24.5402	29.1461	36.532	33.6386	32.2125
712.717	35	31.139	25.0077	31.5919	30.3831	37.6471	28.9737	29.7572	37.5813
716	36	36.3289	27.1823	21.4374	28.0459	29.1461	28.9737	32.3448	38.9235
719.284	37	36.3289	33.7061	27.0788	26.8773	26.7173	36.532	34.9324	21.475
722.568	27	28.0251	35.8807	22.5657	28.0459	14.5731	26.4542	28.4634	22.8172
725.851	34	31.139	34.7934	13.5394	28.0459	34.0038	21.4153	27.1696	21.475
729.134	38	18.6834	33.7061	23.6939	22.203	32.7894	17.6362	29.7572	21.475
732.417	38	25.9492	30.4442	20.3091	26.8773	26.7173	16.3764	23.2883	18.7906
735.7	41	30.1011	26.095	27.0788	25.7087	24.2885	20.1556	34.9324	8.05313
738.982	29	31.139	18.484	11.2828	18.6973	10.9298	34.0126	37.52	24.1594
742.265	36	33.215	22.8331	22.5657	29.2145	12.1442	30.2334	12.9379	13.4219
745.547	41	22.8353	22.8331	20.3091	16.3601	15.7875	1.25973	21.9945	21.475
748.829	24	32.177	31.5315	18.0525	22.203	17.0019	21.4153	16.8193	18.7906
752.111	25	32.177	20.6586	36.1051	15.1915	18.2163	3.77918	20.7007	10.7375
755.392	28	33.215	30.4442	14.6677	23.3716	20.6452	13.857	14.2317	21.475
758.674	37	29.0631	29.3569	18.0525	23.3716	4.85769	17.6362	9.05654	6.71095
761.955	31	26.9872	32.6188	21.4374	18.6973	14.5731	23.9348	16.8193	10.7375
765.236	29	18.6834	21.7459	14.6677	21.0344	10.9298	13.857	20.7007	16.1063
768.517	27	22.8353	29.3569	16.9243	21.0344	20.6452	17.6362	23.2883	26.8438
771.797	28	25.9492	27.1823	16.9243	30.3831	14.5731	1.25973	12.9379	20.1328
775.078	25	26.9872	20.6586	14.6677	11.6858	13.3587	11.3375	14.2317	21.475
778.358	29	23.8733	20.6586	11.2828	15.1915	21.8596	22.675	6.46896	2.68438
781.638	22	15.5695	27.1823	24.8222	14.0229	14.5731	17.6362	16.8193	13.4219
784.918	30	23.8733	36.968	21.4374	17.5287	13.3587	7.55835	28.4634	8.05313
788.197	26	18.6834	17.3967	15.796	21.0344	19.4308	10.0778	24.582	22.8172
791.477	24	26.9872	29.3569	23.6939	12.8544	14.5731	13.857	15.5255	13.4219
794.756	24	20.7594	25.0077	14.6677	15.1915	4.85769	8.81808	11.6441	18.7906
798.035	32	23.8733	22.8331	16.9243	19.8658	3.64327	7.55835	18.1131	25.5016
801.314	25	24.9112	27.1823	19.1808	16.3601	10.9298	8.81808	19.4069	16.1063
804.593	30	23.8733	25.0077	28.2071	18.6973	10.9298	23.9348	28.4634	22.8172
807.871	28	22.8353	15.2221	15.796	15.1915	12.1442	11.3375	14.2317	6.71095
811.15	27	25.9492	14.1348	22.5657	9.34863	9.71538	15.1167	10.3503	16.1063
814.428	30	24.9112	20.6586	11.2828	10.5172	8.50096	5.0389	11.6441	-1.34219
817.706	34	17.6455	28.2696	22.5657	21.0344	4.85769	8.81808	12.9379	20.1328
820.983	35	30.1011	22.8331	42.8747	24.5402	18.2163	21.4153	19.4069	18.7906
824.261	42	34.2529	35.8807	27.0788	23.3716	41.2904	25.1945	23.2883	40.2657
827.538	37	30.1011	30.4442	34.9768	9.34863	27.9317	22.675	32.3448	28.186
830.815	32	25.9492	20.6586	18.0525	-1.16858	19.4308	18.8959	31.051	26.8438
834.092	35	31.139	13.0475	13.5394	19.8658	17.0019	17.6362	19.4069	8.05313
837.369	22	20.7594	18.484	22.5657	11.6858	14.5731	13.857	19.4069	9.39532
840.646	33	23.8733	27.1823	14.6677	23.3716	24.2885	11.3375	19.4069	13.4219
843.922	23	24.9112	21.7459	18.0525	16.3601	15.7875	10.0778	11.6441	9.39532
847.198	35	17.6455	19.5713	18.0525	17.5287	17.0019	6.29863	5.17517	9.39532
850.474	23	13.4936	20.6586	2.25657	11.6858	7.28654	11.3375	2.58758	8.05313
853.75	28	16.6075	19.5713	7.89798	14.0229	13.3587	6.29863	14.2317	17.4485
857.026	33	18.6834	15.2221	11.2828	15.1915	9.71538	22.675	11.6441	2.68438
860.301	25	22.8353	19.5713	18.0525	8.18005	7.28654	8.81808	15.5255	13.4219
863.576	28	24.9112	16.3094	14.6677	14.0229	15.7875	1.25973	16.8193	14.7641
866.852	22	34.2529	21.7459	13.5394	11.6858	14.5731	7.55835	11.6441	14.7641
870.126	30	19.7214	25.0077	13.5394	16.3601	7.28654	21.4153	11.6441	13.4219
873.401	23	20.7594	13.0475	21.4374	29.2145	17.0019	10.0778	16.8193	5.36876
876.675	32	25.9492	27.1823	22.5657	26.8773	21.8596	15.1167	16.8193	16.1063
879.95	41	38.4048	30.4442	29.3354	23.3716	18.2163	13.857	20.7007	26.8438
883.224	34	36.3289	18.484	21.4374	31.5516	21.8596	15.1167	18.1131	17.4485
886.498	32	28.0251	38.0553	21.4374	19.8658	15.7875	16.3764	31.051	14.7641
889.771	29	23.8733	21.7459	16.9243	21.0344	17.0019	10.0778	18.1131	5.36876
893.045	24	32.177	19.5713	16.9243	25.7087	10.9298	11.3375	24.582	18.7906
896.318	28	32.177	26.095	25.9505	21.0344	30.3606	21.4153	15.5255	13.4219
899.591	26	23.8733	22.8331	18.0525	22.203	20.6452	26.4542	6.46896	9.39532
902.864	28	23.8733	27.1823	12.4111	16.3601	23.074	13.857	18.1131	-1.34219
906.137	31	30.1011	23.9204	11.2828	18.6973	10.9298	26.4542	15.5255	-4.02657
909.41	34	20.7594	19.5713	9.02626	17.5287	1.21442	13.857	25.8758	22.8172
912.682	35	24.9112	25.0077	19.1808	10.5172	24.2885	22.675	18.1131	21.475
915.954	32	22.8353	21.7459	15.796	7.01147	20.6452	8.81808	19.4069	10.7375
919.226	24	24.9112	19.5713	20.3091	11.6858	8.50096	3.77918	14.2317	1.34219
922.498	17	25.9492	21.7459	16.9243	12.8544	10.9298	27.714	9.05654	17.4485
925.769	21	30.1011	29.3569	15.796	15.1915	14.5731	0	14.2317	6.71095
929.041	31	24.9112	18.484	7.89798	18.6973	17.0019	17.6362	14.2317	20.1328
932.312	20	12.4556	25.0077	19.1808	10.5172	2.42885	6.29863	10.3503	18.7906
935.583	18	17.6455	16.3094	11.2828	14.0229	14.5731	21.4153	18.1131	10.7375
938.854	25	28.0251	25.0077	6.7697	17.5287	15.7875	11.3375	7.76275	10.7375
942.125	22	18.6834	15.2221	7.89798	17.5287	14.5731	15.1167	11.6441	9.39532
945.395	14	15.5695	13.0475	18.0525	14.0229	14.5731	12.5973	18.1131	-1.34219
948.665	30	26.9872	16.3094	18.0525	17.5287	17.0019	21.4153	7.76275	13.4219
951.935	24	20.7594	23.9204	20.3091	16.3601	17.0019	6.29863	23.2883	13.4219
955.205	28	25.9492	28.2696	18.0525	8.18005	2.42885	13.857	15.5255	17.4485
958.475	32	21.7973	23.9204	19.1808	8.18005	20.6452	15.1167	6.46896	-2.68438
961.744	25	25.9492	10.8729	5.64142	24.5402	7.28654	18.8959	16.8193	13.4219
965.014	40	26.9872	25.0077	22.5657	10.5172	24.2885	11.3375	-10.3503	9.39532
968.283	33	28.0251	26.095	19.1808	14.0229	20.6452	6.29863	12.9379	10.7375
971.552	27	29.0631	21.7459	13.5394	26.8773	24.2885	15.1167	12.9379	12.0797
974.82	23	37.3668	20.6586	21.4374	24.5402	23.074	18.8959	20.7007	32.2125
978.089	25	21.7973	17.3967	27.0788	24.5402	24.2885	17.6362	24.582	26.8438
981.357	35	31.139	17.3967	21.4374	22.203	18.2163	15.1167	19.4069	16.1063
984.625	38	21.7973	27.1823	23.6939	25.7087	15.7875	16.3764	31.051	24.1594
987.893	28	33.215	35.8807	25.9505	28.0459	21.8596	27.714	31.051	20.1328
991.161	41	38.4048	41.3171	30.4636	16.3601	29.1461	34.0126	21.9945	25.5016
994.429	31	38.4048	35.8807	29.3354	32.7202	23.074	37.7918	29.7572	17.4485
997.696	34	33.215	38.0553	32.7202	33.8888	29.1461	21.4153	37.52	17.4485
1000.96	25	40.4808	29.3569	32.7202	22.203	32.7894	30.2334	21.9945	25.5016
1004.23	42	31.139	21.7459	31.5919	38.5631	27.9317	32.7529	29.7572	38.9235
1007.5	49	29.0631	25.0077	30.4636	37.3945	35.2183	31.4931	34.9324	30.8703
1010.76	40	38.4048	29.3569	30.4636	40.9003	23.074	35.2723	25.8758	28.186
1014.03	42	35.2909	36.968	16.9243	29.2145	35.2183	34.0126	31.051	28.186
1017.3	43	24.9112	30.4442	31.5919	25.7087	24.2885	15.1167	31.051	20.1328
1020.56	44	38.4048	38.0553	30.4636	43.2374	31.575	28.9737	25.8758	32.2125
1023.83	43	26.9872	36.968	25.9505	21.0344	35.2183	20.1556	32.3448	30.8703
1027.09	45	34.2529	36.968	32.7202	31.5516	27.9317	18.8959	25.8758	29.5282
1030.36	35	42.5567	39.1425	25.9505	26.8773	24.2885	39.0515	32.3448	36.2391
1033.62	44	48.7845	32.6188	24.8222	29.2145	24.2885	23.9348	38.8138	26.8438
1036.89	44	33.215	26.095	31.5919	40.9003	31.575	31.4931	41.4013	28.186
1040.15	35	33.215	26.095	25.9505	30.3831	38.8615	31.4931	29.7572	20.1328
1043.42	40	37.3668	29.3569	28.2071	25.7087	34.0038	32.7529	32.3448	25.5016
1046.68	44	37.3668	42.4044	40.6182	32.7202	32.7894	40.3112	33.6386	29.5282
1049.95	36	30.1011	34.7934	37.2333	33.8888	30.3606	22.675	43.9889	26.8438
1053.21	38	30.1011	40.2298	31.5919	28.0459	25.5029	30.2334	16.8193	44.2922
1056.48	49	33.215	29.3569	33.8485	32.7202	29.1461	32.7529	29.7572	18.7906
1059.74	37	38.4048	30.4442	44.003	39.7317	40.076	27.714	20.7007	30.8703
1063	31	38.4048	28.2696	31.5919	29.2145	25.5029	25.1945	34.9324	26.8438
1066.27	38	38.4048	25.0077	29.3354	26.8773	27.9317	28.9737	41.4013	25.5016
1069.53	39	30.1011	40.2298	24.8222	30.3831	35.2183	16.3764	27.1696	20.1328
1072.79	33	31.139	21.7459	31.5919	22.203	17.0019	13.857	27.1696	29.5282
1076.06	29	37.3668	23.9204	28.2071	28.0459	29.1461	34.0126	27.1696	25.5016
1079.32	37	24.9112	25.0077	41.7465	24.5402	32.7894	25.1945	36.2262	13.4219
1082.58	21	28.0251	28.2696	19.1808	30.3831	21.8596	20.1556	15.5255	25.5016
1085.84	28	29.0631	28.2696	19.1808	28.0459	18.2163	18.8959	32.3448	24.1594
1089.11	35	35.2909	29.3569	14.6677	31.5516	27.9317	23.9348	24.582	26.8438
1092.37	25	24.9112	23.9204	23.6939	26.8773	21.8596	15.1167	29.7572	24.1594
1095.63	32	24.9112	21.7459	29.3354	29.2145	27.9317	20.1556	12.9379	22.8172
1098.89	21	22.8353	19.5713	15.796	18.6973	23.074	16.3764	14.2317	21.475
1102.15	36	29.0631	27.1823	16.9243	21.0344	18.2163	28.9737	21.9945	6.71095
1105.41	31	31.139	18.484	29.3354	19.8658	9.71538	21.4153	24.582	12.0797
1108.67	31	26.9872	21.7459	21.4374	22.203	7.28654	15.1167	18.1131	17.4485
1111.93	28	28.0251	29.3569	20.3091	23.3716	14.5731	20.1556	7.76275	25.5016
1115.2	30	26.9872	27.1823	22.5657	21.0344	19.4308	17.6362	19.4069	21.475
1118.46	35	24.9112	27.1823	21.4374	18.6973	17.0019	13.857	16.8193	14.7641
1121.72	31	23.8733	25.0077	14.6677	17.5287	10.9298	18.8959	20.7007	21.475
1124.98	23	25.9492	29.3569	27.0788	22.203	15.7875	12.5973	21.9945	10.7375
1128.24	23	32.177	21.7459	22.5657	15.1915	20.6452	15.1167	20.7007	4.02657
1131.49	22	31.139	15.2221	15.796	15.1915	20.6452	18.8959	12.9379	5.36876
1134.76	33	23.8733	20.6586	16.9243	23.3716	20.6452	13.857	15.5255	16.1063
1138.01	38	26.9872	23.9204	13.5394	22.203	15.7875	12.5973	23.2883	5.36876
1141.27	31	30.1011	26.095	19.1808	19.8658	21.8596	18.8959	24.582	14.7641

## Sheet: Freezing Experiments Temp Fig 5
Freezing experiments of aqueous Snomax solutions at different membrane fluidity targeting conditions (Cumulative number of INs per unit mass Nm)
Temperature (°C)	Snomax 20°C	25°C	30°C	35°C	45°C	Snomax +PhEtOH	pH 4.8	dialyzed Snomax
-0.1
-0.2
-0.3
-0.4
-0.5
-0.6
-0.7
-0.8
-0.9
-1
-1.1
-1.2
-1.3
-1.4
-1.5
-1.6
-1.7
-1.8
-1.9
-2
-2.1
-2.2
-2.3
-2.4
-2.5
-2.6
-2.7
-2.8
-2.9	141865
-3	875211
-3.1	2.20598e+06
-3.2	3.81457e+06
-3.3	5.73854e+06
-3.4	8.14068e+06
-3.5	11008100	70178
-3.6	12049200	105829
-3.7	14926700	141865
-3.8	17898100	328134
-3.9	19801900	405656	70178
-4	23759100	853671	215128
-4.1	32004500	2.2837e+06	366670
-4.2	40220900	3.57925e+06	692131
-4.3	46426400	5.12211e+06	822867
-4.4	55799200	7.99153e+06	1.10081e+06
-4.5	55123700	11008100	1.36899e+06
-4.6	58179200	12311700	2.72098e+06
-4.7	69263900	18567200	3.38877e+06
-4.8	77871600	22417600	5.07005e+06
-4.9	82832600	24805300	7.15053e+06
-5	91296300	29066600	9.66402e+06
-5.1	91693200	36942400	9.41109e+06
-5.2	105935000	46810300	11523600
-5.3	114947000	55315000	15115800
-5.4	105230000	63421700	18198400					141865
-5.5		76703800	21744200					290038
-5.6	135155000	81755700	22659800					485025
-5.7	151158000	91587600	26004400			14186.5
-5.8	167968000	90892700	28681500					525430
-5.9	185672000	111697000	30026200	70178		29003.8		778716
-6		125837000		141865		36667	70178	958940
-6.1	210841000	162270000	32753800	215128		48502.5		1.19885e+06
-6.2	217442000	167968000	36620400	252373		56633	105829	2.04368e+06
-6.3	231049000		38771700	405656		95894	178296	2.38067e+06
-6.4	245236000	173766000	42283700	445105		145738	215128	1.8522e+06
-6.5	182941000	142747000	44097100	525430		252562		2.64333e+06
-6.6	283592000	185672000	52287200	740248	70178	308921		3.59455e+06
-6.7	225393000	169942000	56228500	1.54141e+06	618293	228947	252373	6.66466e+06
-6.8	178296000		71390400	3.33466e+06	1.5867e+06	506609	290038	5.51246e+06
-6.9	275731000	210841000	57704500	8.34315e+06	2.95664e+06	828302	649668	4.85025e+06
-7	343895000	217442000	86074600	15781600	7.51844e+06	141865	1.02667e+06	11285700
-7.1	531935000	204672000	66646600	41094600	16994200	252373	2.34404e+06	26202500
-7.2	3075300000	230182000		93542400	36643700	649668	6.24751e+06	63631900
-7.3	1819840000		65044300	223353000	60928800	2.67637e+06	15491700	172558000
-7.4	5314180000	260053000	108804000	308921000	314255000	8.13601e+06	30997800	256213000
-7.5	4143840000	267982000	73514300	508266000	276155000	15935000	66694700	508266000
-7.6	8510020000	299479000	80350900	760217000	646271000	30849100	143802000	755575000
-7.7	12489800000	356333000	84784000	4035320000	760217000	94074800	357289000	1299870000
-7.8	36355800000	402337000	105284000	1190730000	1188800000	156725000	486960000	1731170000
-7.9	36033200000	521509000	204520000	4747240000	1777660000	272098000	730371000	2338450000
-8	49226300000	595948000	279591000	3092880000	2440280000	664832000	1198850000	3579250000
-8.1	66619800000	923329000	462224000	7438550000	4005260000	998481000	1763530000	5755920000
-8.2	87534900000	1674820000	777223000	5995130000	5327000000	1510950000	2679820000	6983900000
-8.3	115216000000	2979250000	1361310000	7612400000	6504430000	2241760000	4107150000	10421700000
-8.4	167507000000	4804240000	1906940000	9669810000	7448060000	3185270000	4366390000	13515500000
-8.5	145738000000	7504340000	2775410000	11988500000	9262900000	6158790000	6504430000	16227000000
-8.6	247203000000	10919100000	6258420000	16472700000	13087500000	9760090000	8665710000	16682700000
-8.7	245236000000	27938700000	10037900000	20657400000	15672500000	9888850000	11222100000	22300600000
-8.8	260053000000	23759100000	13709500000	28668500000	18043300000	18452300000	16201700000	26202500000
-8.9	322972000000	34452800000	18314300000	34224000000	17376600000	25374000000	16227000000	29435300000
-9	375826000000	46426400000	17966600000	40565600000	22519600000	34462400000	21744200000	39475300000
-9.1	430906000000	63458800000	24522000000	54477200000	46297800000	40565400000	23104900000	53632800000
-9.2	410715000000	84795600000	31419800000	70622400000	29034800000	47356200000	29182300000	51601900000
-9.3	480424000000	103683000000	40052600000	58420800000	29182300000	56134100000	56612700000	72963300000
-9.4	557174000000	119451000000	51421400000	55799200000	58396800000	70714100000	39511600000	61335600000
-9.5	623460000000	144645000000	61335600000	73514300000	36620400000	91857900000	47281300000	67695400000
-9.6		166827000000	74466700000	68798500000	42283700000	115236000000	61876600000	94637800000
-9.7		209748000000	81076600000	72081600000	92703600000	135155000000	55578500000	80305500000
-9.8	666947000000	248804000000	96487900000	76703800000	44097100000	145738000000	60928800000	89362100000
-9.9		278877000000	105935000000	81755700000	51107500000	151158000000	69731600000	100556000000
-10		309978000000	110081000000	78904100000	58179200000		78247200000	103683000000
-10.1	750434000000	333466000000	100083000000	98680900000	61325200000	173766000000	98497000000	111697000000
-10.2	788394000000	375826000000	128494000000	103683000000	72259100000	210841000000	109868000000	178296000000
-10.3	828326000000	399017000000	156668000000	119885000000	91296300000	238067000000	94110900000	105935000000
-10.4	958940000000	466758000000	163769000000	98497000000	110081000000	260053000000	100556000000	129987000000
-10.5	986809000000	462098000000	231049000000	129402000000	72215100000	300262000000	105284000000
-10.6	1067220000000	516019000000	208181000000	115525000000	96925500000	317810000000	119885000000	140404000000
-10.7	1129100000000	522872000000	252562000000	156668000000	82830200000	366204000000	129987000000	156668000000
-10.8	1299870000000	562161000000	267716000000	173766000000	129987000000	387717000000	135155000000	167968000000
-10.9		577045000000	308921000000	191788000000	111218000000	435417000000	151158000000	252373000000
-11	1457380000000		303924000000	188157000000	119079000000	491102000000	173766000000	179666000000
-11.1	1511580000000	618766000000	366204000000	231049000000	144487000000		181984000000
-11.2			363576000000	230182000000	105935000000		215128000000	185672000000
-11.3			408186000000	252562000000	141746000000	522872000000	252373000000	191788000000
-11.4		666466000000	433971000000		173766000000	577045000000	204368000000	244028000000
-11.5	1566680000000	701794000000	448491000000	267716000000	179666000000	618766000000	210841000000
-11.6		740586000000	473562000000		185672000000	641764000000	217442000000
-11.7		872813000000	516019000000	267982000000	198019000000		224176000000
-11.8	1622700000000	778716000000	562161000000	295150000000			231049000000
-11.9	1679680000000	924196000000	597253000000	308921000000			238067000000
-12	1796660000000	984970000000	613252000000	317810000000	210841000000	666466000000	245236000000	210841000000
-12.1	1856720000000	963481000000	641764000000			722151000000	252562000000
-12.2					217442000000	753921000000	260053000000	217442000000
-12.3	1917880000000	912963000000	649668000000	326943000000	224176000000	789041000000	283592000000	224176000000
-12.4			692131000000	328134000000	231049000000	924196000000		286685000000
-12.5	1980190000000	1155250000000	700804000000	355947000000	238067000000	984970000000	328134000000	252562000000
-12.6			822867000000	366670000000	245236000000	1059350000000
-12.7	2043680000000		693147000000				291823000000	260053000000
-12.8				387717000000	233845000000	1155250000000	300262000000	267716000000
-12.9					275560000000			275560000000
-13		1005560000000	722151000000		283592000000		317810000000
-13.1	2108410000000			410715000000	252373000000		366670000000
-13.2	2174420000000	1100810000000	867610000000				336333000000
-13.3			833442000000	414247000000	317810000000		345996000000	283592000000
-13.4	2241760000000		828302000000	440261000000			553718000000
-13.5				448491000000
-13.6			984970000000		336333000000		445105000000
-13.7		1149470000000		462098000000	290038000000			291823000000
-13.8		1198850000000	1009150000000	480655000000			355947000000	300262000000
-13.9		1248980000000	1155250000000	508266000000	355947000000		425615000000
-14	2310490000000	1299870000000	1005560000000	566330000000	376787000000		717538000000
-14.1		1351550000000	1052840000000	522872000000			456573000000
-14.2			1100810000000		366670000000		566330000000
-14.3					402337000000
-14.4		1511580000000	1198850000000	582865000000			410715000000	366670000000
-14.5		1566680000000	1248980000000	649668000000	410715000000		515288000000	317810000000
-14.6		1622700000000	1299870000000					336333000000
-14.7
-14.8				577045000000	440261000000		649668000000
-14.9	2380670000000				493764000000
-15
-15.1			1351550000000		491102000000		462098000000
-15.2		1679680000000		692131000000			476285000000	405656000000
-15.3			1404040000000	597253000000	506609000000
-15.4		1737660000000		676954000000
-15.5			1457380000000	666466000000
-15.6			1511580000000	778716000000			692131000000	345996000000
-15.7				758007000000	522872000000		491102000000
-15.8			1566680000000		539970000000		735143000000
-15.9		1856720000000			557992000000		778716000000
-16		1917880000000					1418650000000
-16.1		1980190000000		867610000000
-16.2				722151000000	597253000000		822867000000
-16.3							867610000000	355947000000
-16.4
-16.5			1622700000000	833442000000	666466000000
-16.6		2043680000000					912963000000
-16.7					629739000000		1782960000000
-16.8			1679680000000	1005560000000	607739000000		1328950000000
-16.9					740586000000		958940000000
-17				1052840000000
-17.1			1737660000000	964554000000
-17.2								445105000000
-17.3				1198850000000			1005560000000
-17.4							522872000000	485025000000
-17.5							1052840000000
-17.6		2108410000000	1796660000000	872813000000	828302000000		539970000000
-17.7	2452360000000			924196000000			557992000000	366204000000
-17.8		2174420000000	1856720000000				1812270000000
-17.9				1248980000000			577045000000
-18	2525620000000				872813000000		2900380000000
-18.1		2241760000000	1917880000000				1149470000000
-18.2			1980190000000		924196000000		1198850000000
-18.3			2043680000000
-18.4			2108410000000
-18.5			2174420000000	984970000000
-18.6					735143000000
-18.7				1059350000000
-18.8					778716000000
-18.9
-19				1299870000000
-19.1		2310490000000		1155250000000
-19.2	2600530000000				822867000000
-19.3			2241760000000
-19.4			2310490000000		984970000000
-19.5			2380670000000
-19.6			2452360000000
-19.7
-19.8
-19.9	2677160000000				1059350000000
-20		2380670000000
-20.1
-20.2
-20.3
-20.4
-20.5
-20.6			2525620000000
-20.7
-20.8
-20.9
-21
-21.1
-21.2
-21.3
-21.4
-21.5
-21.6
-21.7
-21.8
-21.9
-22
-22.1
-22.2
-22.3
-22.4
-22.5
-22.6
-22.7
-22.8
-22.9
-23
-23.1
-23.2
-23.3
-23.4
-23.5
-23.6
-23.7
-23.8
-23.9
-24
-24.1
-24.2
-24.3
-24.4
-24.5
-24.6
-24.7
-24.8
-24.9
-25
-25.1
-25.2
-25.3
-25.4
-25.5
-25.6
-25.7
-25.8
-25.9
-26
-26.1
-26.2
-26.3
-26.4
-26.5
-26.6
-26.7
-26.8
-26.9
-27
-27.1
-27.2
-27.3
-27.4
-27.5
-27.6
-27.7
-27.8
-27.9
-28
-28.1
-28.2
-28.3
-28.4
-28.5
-28.6
-28.7
-28.8
-28.9
-29
-29.1
-29.2
-29.3
-29.4
-29.5
-29.6
-29.7
-29.8
-29.9
-30

## Sheet: HUB Analysis Temp Fig 5
Normalized distribution functions representing the corresponding differential freezing spectra nm(T)
Snomax 20°C		Snomax 25°C		Snomax 30°C		Snomax 35°C		Snomax 45°C		Snomax + PhetOH		Snomax pH 4.8		Dialyzed Snomax
Temperature (°C)	nm(T) [3 subpopulations]	Temperature (°C)	nm(T) [3 subpop.]	Temperature (°C)	nm(T) [3 subpop.]	Temperature (°C)	nm(T) [3 subpop.]	Temperature (°C)	nm(T) [2 subpop.]	Temperature (°C)	nm(T) [2 subpop.]	Temperature (°C)	nm(T) [2 subpop.]	Temperature (°C)	nm(T) [2 subpop.]
-15.8691	0	-22	0	-25.6	0	-24.1	0	-21.1	0	-14.8	0	-19.9	0	-19.7	0
-15.794	0	-21.9589	0	-25.5107	0	-24.0419	0	-21.0461	0	-14.7035	0	-19.8602	0	-19.6728	0
-15.7188	0	-21.9178	0	-25.4214	0	-23.9837	0	-20.9922	0	-14.607	0	-19.8203	0	-19.6456	0
-15.6436	0	-21.8768	0	-25.3321	0	-23.9256	0	-20.9382	0	-14.5104	0	-19.7804	0	-19.6184	0
-15.5685	0	-21.8357	0	-25.2428	0	-23.8674	0	-20.8843	0	-14.4139	0	-19.7406	0	-19.5911	0
-15.4933	0	-21.7946	0	-25.1535	0	-23.8093	0	-20.8304	0	-14.3174	0	-19.7007	0	-19.5639	0
-15.4182	0	-21.7535	0	-25.0642	0	-23.7511	0	-20.7765	0	-14.2209	0	-19.6609	0	-19.5367	0
-15.343	0	-21.7124	0	-24.9749	0	-23.693	0	-20.7226	0	-14.1243	0	-19.6211	0	-19.5095	0
-15.2678	0	-21.6713	0	-24.8856	0	-23.6348	0	-20.6686	0	-14.0278	0	-19.5812	0	-19.4823	0
-15.1927	0	-21.6303	0	-24.7963	0	-23.5767	0	-20.6147	0	-13.9313	0	-19.5414	0	-19.4551	0
-15.1175	0	-21.5892	0	-24.707	0	-23.5186	0	-20.5608	0	-13.8348	0	-19.5015	0	-19.4279	0
-15.0424	0	-21.5481	0	-24.6177	0	-23.4604	0	-20.5069	0	-13.7383	0	-19.4616	0	-19.4007	0
-14.9672	0	-21.507	0	-24.5284	0	-23.4023	0	-20.453	0	-13.6417	0	-19.4218	0	-19.3735	0
-14.892	0	-21.4659	0	-24.4391	0	-23.3441	0	-20.3991	0	-13.5452	0	-19.3819	0	-19.3462	0
-14.8169	0	-21.4248	0	-24.3498	0	-23.286	0	-20.3451	0	-13.4487	0	-19.3421	0	-19.319	0
-14.7417	0	-21.3838	0	-24.2605	0	-23.2278	0	-20.2912	0	-13.3522	0	-19.3023	0	-19.2918	0
-14.6665	0	-21.3427	0	-24.1712	0	-23.1697	0	-20.2373	0	-13.2556	0	-19.2624	0	-19.2646	0
-14.5914	0	-21.3016	0	-24.0819	0	-23.1115	0	-20.1834	0	-13.1591	1e-08	-19.2226	0	-19.2374	0
-14.5162	0	-21.2605	0	-23.9926	0	-23.0534	0	-20.1295	0	-13.0626	2e-08	-19.1827	0	-19.2102	0
-14.4411	0	-21.2194	0	-23.9033	0	-22.9952	0	-20.0755	0	-12.9661	8e-08	-19.1429	0	-19.183	0
-14.3659	0	-21.1784	0	-23.8141	0	-22.9371	0	-20.0216	0	-12.8696	2.6e-07	-19.103	0	-19.1558	0
-14.2907	0	-21.1373	0	-23.7248	0	-22.8789	0	-19.9677	0	-12.773	8.6e-07	-19.0632	0	-19.1286	0
-14.2156	0	-21.0962	0	-23.6354	0	-22.8208	0	-19.9138	0	-12.6765	2.68e-06	-19.0233	0	-19.1013	0
-14.1404	0	-21.0551	0	-23.5462	0	-22.7627	0	-19.8599	0	-12.58	7.9e-06	-18.9835	0	-19.0741	0
-14.0652	0	-21.014	0	-23.4569	0	-22.7045	0	-19.806	0	-12.4835	2.222e-05	-18.9436	0	-19.0469	0
-13.9901	0	-20.973	0	-23.3676	0	-22.6464	0	-19.752	0	-12.387	5.95e-05	-18.9038	0	-19.0197	0
-13.9149	0	-20.9319	0	-23.2783	0	-22.5882	0	-19.6981	0	-12.2904	0.00015173	-18.8639	0	-18.9925	0
-13.8398	0	-20.8908	0	-23.189	0	-22.5301	0	-19.6442	0	-12.1939	0.00036842	-18.8241	0	-18.9653	0
-13.7646	0	-20.8497	0	-23.0997	0	-22.4719	0	-19.5903	0	-12.0974	0.00085185	-18.7842	0	-18.9381	0
-13.6894	0	-20.8086	0	-23.0104	0	-22.4138	0	-19.5364	0	-12.0009	0.00188	-18.7444	0	-18.9108	0
-13.6143	0	-20.7675	0	-22.9211	0	-22.3556	0	-19.4825	0	-11.9044	0.00393	-18.7045	0	-18.8836	0
-13.5391	0	-20.7264	0	-22.8318	0	-22.2975	0	-19.4285	0	-11.8078	0.00785	-18.6647	0	-18.8564	0
-13.464	0	-20.6854	0	-22.7425	0	-22.2394	0	-19.3746	0	-11.7113	0.01493	-18.6248	0	-18.8292	0
-13.3888	0	-20.6443	0	-22.6532	0	-22.1812	0	-19.3207	0	-11.6148	0.02702	-18.585	0	-18.802	0
-13.3136	1e-08	-20.6032	0	-22.5639	0	-22.1231	0	-19.2668	0	-11.5183	0.04658	-18.5451	0	-18.7748	0
-13.2385	1e-08	-20.5621	0	-22.4746	0	-22.0649	0	-19.2128	0	-11.4217	0.07647	-18.5053	0	-18.7476	0
-13.1633	2e-08	-20.521	0	-22.3853	0	-22.0068	0	-19.1589	0	-11.3252	0.11954	-18.4654	0	-18.7204	0
-13.0881	4e-08	-20.48	0	-22.296	0	-21.9486	0	-19.105	0	-11.2287	0.17795	-18.4256	0	-18.6932	0
-13.013	7e-08	-20.4389	1e-08	-22.2067	0	-21.8905	0	-19.0511	0	-11.1322	0.25225	-18.3857	0	-18.6659	0
-12.9378	1.3e-07	-20.3978	1e-08	-22.1174	0	-21.8323	0	-18.9972	1e-08	-11.0357	0.3405	-18.3459	0	-18.6387	0
-12.8627	2.3e-07	-20.3567	1e-08	-22.0281	0	-21.7742	0	-18.9433	1e-08	-10.9391	0.43771	-18.306	0	-18.6115	0
-12.7875	4.2e-07	-20.3156	1e-08	-21.9388	0	-21.716	0	-18.8893	1e-08	-10.8426	0.53583	-18.2662	0	-18.5843	0
-12.7123	7.4e-07	-20.2746	1e-08	-21.8495	0	-21.6579	0	-18.8354	1e-08	-10.7461	0.62473	-18.2263	0	-18.5571	0
-12.6372	1.3e-06	-20.2335	1e-08	-21.7602	0	-21.5998	0	-18.7815	2e-08	-10.6496	0.69378	-18.1865	0	-18.5299	0
-12.562	2.25e-06	-20.1924	2e-08	-21.6709	0	-21.5416	0	-18.7276	2e-08	-10.553	0.73403	-18.1466	0	-18.5027	0
-12.4868	3.86e-06	-20.1513	2e-08	-21.5816	0	-21.4835	0	-18.6737	3e-08	-10.4565	0.74018	-18.1068	0	-18.4755	0
-12.4117	6.52e-06	-20.1102	2e-08	-21.4923	0	-21.4253	0	-18.6197	4e-08	-10.36	0.7119	-18.0669	0	-18.4483	0
-12.3365	1.09e-05	-20.0691	3e-08	-21.403	0	-21.3672	0	-18.5658	5e-08	-10.2635	0.65393	-18.0271	0	-18.421	0
-12.2614	1.801e-05	-20.0281	3e-08	-21.3137	0	-21.309	0	-18.5119	7e-08	-10.167	0.5751	-17.9872	0	-18.3938	0
-12.1862	2.94e-05	-19.987	4e-08	-21.2244	0	-21.2509	0	-18.458	9e-08	-10.0704	0.48641	-17.9474	0	-18.3666	0
-12.111	4.743e-05	-19.9459	4e-08	-21.1351	0	-21.1927	0	-18.4041	1.1e-07	-9.97391	0.39877	-17.9075	0	-18.3394	0
-12.0359	7.561e-05	-19.9048	5e-08	-21.0458	1e-08	-21.1346	0	-18.3502	1.4e-07	-9.87739	0.32113	-17.8677	0	-18.3122	0
-11.9607	0.00011912	-19.8637	6e-08	-20.9565	1e-08	-21.0764	0	-18.2962	1.8e-07	-9.78087	0.25917	-17.8278	0	-18.285	0
-11.8856	0.00018545	-19.8226	7e-08	-20.8672	1e-08	-21.0183	0	-18.2423	2.3e-07	-9.68435	0.21504	-17.788	0	-18.2578	0
-11.8104	0.00028532	-19.7816	9e-08	-20.7779	2e-08	-20.9601	0	-18.1884	3e-07	-9.58783	0.18768	-17.7481	0	-18.2306	0
-11.7352	0.00043378	-19.7405	1.1e-07	-20.6886	2e-08	-20.902	0	-18.1345	3.8e-07	-9.4913	0.17377	-17.7083	0	-18.2033	0
-11.6601	0.00065173	-19.6994	1.2e-07	-20.5993	4e-08	-20.8439	0	-18.0806	4.8e-07	-9.39478	0.16882	-17.6684	0	-18.1761	0
-11.5849	0.00096765	-19.6583	1.5e-07	-20.51	5e-08	-20.7857	0	-18.0267	6.1e-07	-9.29826	0.16815	-17.6286	0	-18.1489	0
-11.5097	0.00142	-19.6172	1.7e-07	-20.4207	7e-08	-20.7276	0	-17.9727	7.7e-07	-9.20174	0.16771	-17.5887	0	-18.1217	0
-11.4346	0.00206	-19.5761	2.1e-07	-20.3314	1.1e-07	-20.6694	0	-17.9188	9.7e-07	-9.10522	0.16457	-17.5489	0	-18.0945	0
-11.3594	0.00295	-19.5351	2.4e-07	-20.2421	1.5e-07	-20.6113	0	-17.8649	1.22e-06	-9.0087	0.15712	-17.509	0	-18.0673	0
-11.2843	0.00418	-19.494	2.9e-07	-20.1528	2.2e-07	-20.5531	0	-17.811	1.53e-06	-8.91217	0.14502	-17.4692	0	-18.0401	0
-11.2091	0.00584	-19.4529	3.4e-07	-20.0635	3e-07	-20.495	0	-17.757	1.92e-06	-8.81565	0.12895	-17.4293	0	-18.0129	0
-11.1339	0.00808	-19.4118	4e-07	-19.9743	4.3e-07	-20.4368	0	-17.7031	2.4e-06	-8.71913	0.11027	-17.3895	0	-17.9856	0
-11.0588	0.01104	-19.3707	4.7e-07	-19.8849	6e-07	-20.3787	0	-17.6492	3e-06	-8.62261	0.0906	-17.3496	0	-17.9584	0
-10.9836	0.01491	-19.3297	5.5e-07	-19.7956	8.4e-07	-20.3206	0	-17.5953	3.73e-06	-8.52609	0.07148	-17.3098	0	-17.9312	0
-10.9084	0.0199	-19.2886	6.4e-07	-19.7064	1.16e-06	-20.2624	0	-17.5414	4.64e-06	-8.42957	0.05415	-17.2699	1e-08	-17.904	0
-10.8333	0.02624	-19.2475	7.6e-07	-19.6171	1.61e-06	-20.2043	0	-17.4875	5.75e-06	-8.33304	0.03938	-17.2301	1e-08	-17.8768	0
-10.7581	0.0342	-19.2064	8.8e-07	-19.5278	2.21e-06	-20.1461	0	-17.4335	7.11e-06	-8.23652	0.02749	-17.1902	1e-08	-17.8496	0
-10.6829	0.04404	-19.1653	1.04e-06	-19.4385	3.03e-06	-20.088	0	-17.3796	8.78e-06	-8.14	0.01842	-17.1504	1e-08	-17.8224	0
-10.6078	0.05604	-19.1242	1.21e-06	-19.3492	4.14e-06	-20.0298	0	-17.3257	1.082e-05	-8.04348	0.01185	-17.1105	1e-08	-17.7952	0
-10.5326	0.07048	-19.0832	1.41e-06	-19.2599	5.63e-06	-19.9717	0	-17.2718	1.33e-05	-7.94696	0.00731	-17.0707	2e-08	-17.7679	0
-10.4575	0.08759	-19.0421	1.65e-06	-19.1706	7.61e-06	-19.9135	1e-08	-17.2179	1.631e-05	-7.85043	0.00433	-17.0308	2e-08	-17.7407	0
-10.3823	0.10758	-19.001	1.92e-06	-19.0813	1.026e-05	-19.8554	1e-08	-17.1639	1.997e-05	-7.75391	0.00247	-16.991	3e-08	-17.7135	0
-10.3071	0.13057	-18.9599	2.23e-06	-18.992	1.376e-05	-19.7972	1e-08	-17.11	2.44e-05	-7.65739	0.00135	-16.9511	4e-08	-17.6863	0
-10.232	0.1566	-18.9188	2.6e-06	-18.9027	1.838e-05	-19.7391	2e-08	-17.0561	2.974e-05	-7.56087	0.0007057	-16.9113	5e-08	-17.6591	0
-10.1568	0.18561	-18.8778	3.02e-06	-18.8134	2.445e-05	-19.6809	3e-08	-17.0022	3.618e-05	-7.46435	0.00035512	-16.8714	6e-08	-17.6319	0
-10.0817	0.2174	-18.8367	3.5e-06	-18.7241	3.237e-05	-19.6228	5e-08	-16.9483	4.392e-05	-7.36783	0.00017162	-16.8316	7e-08	-17.6047	0
-10.0065	0.25163	-18.7956	4.06e-06	-18.6348	4.269e-05	-19.5647	7e-08	-16.8944	5.321e-05	-7.2713	7.974e-05	-16.7917	9e-08	-17.5775	0
-9.93133	0.28782	-18.7545	4.7e-06	-18.5455	5.604e-05	-19.5065	1e-07	-16.8404	6.432e-05	-7.17478	3.574e-05	-16.7519	1.2e-07	-17.5502	0
-9.85617	0.32533	-18.7134	5.44e-06	-18.4562	7.325e-05	-19.4484	1.5e-07	-16.7865	7.759e-05	-7.07826	1.561e-05	-16.712	1.5e-07	-17.523	0
-9.78101	0.36339	-18.6723	6.28e-06	-18.3669	9.533e-05	-19.3902	2.2e-07	-16.7326	9.34e-05	-6.98174	6.83e-06	-16.6722	1.8e-07	-17.4958	0
-9.70585	0.40113	-18.6313	7.26e-06	-18.2776	0.00012353	-19.3321	3.2e-07	-16.6787	0.0001122	-6.88522	3.2e-06	-16.6323	2.3e-07	-17.4686	0
-9.63068	0.43757	-18.5902	8.37e-06	-18.1883	0.00015939	-19.2739	4.6e-07	-16.6248	0.0001345	-6.7887	1.79e-06	-16.5925	2.8e-07	-17.4414	0
-9.55552	0.47169	-18.5491	9.64e-06	-18.099	0.00020477	-19.2158	6.6e-07	-16.5709	0.00016089	-6.69217	1.27e-06	-16.5526	3.5e-07	-17.4142	0
-9.48036	0.50247	-18.508	1.11e-05	-18.0097	0.00026192	-19.1576	9.4e-07	-16.5169	0.00019206	-6.59565	1.07e-06	-16.5128	4.4e-07	-17.387	0
-9.4052	0.52896	-18.4669	1.277e-05	-17.9204	0.00033359	-19.0995	1.33e-06	-16.463	0.00022879	-6.49913	9.6e-07	-16.4729	5.5e-07	-17.3598	0
-9.33004	0.55028	-18.4259	1.467e-05	-17.8311	0.00042302	-19.0414	1.88e-06	-16.4091	0.00027196	-6.40261	8.5e-07	-16.4331	6.7e-07	-17.3326	0
-9.25487	0.56571	-18.3848	1.684e-05	-17.7418	0.00053412	-18.9832	2.64e-06	-16.3552	0.00032261	-6.30609	7.3e-07	-16.3932	8.3e-07	-17.3053	0
-9.17971	0.57471	-18.3437	1.93e-05	-17.6525	0.00067148	-18.9251	3.69e-06	-16.3012	0.00038188	-6.20957	6e-07	-16.3534	1.03e-06	-17.2781	0
-9.10455	0.57698	-18.3026	2.211e-05	-17.5632	0.00084052	-18.8669	5.13e-06	-16.2473	0.00045109	-6.11304	4.7e-07	-16.3135	1.27e-06	-17.2509	0
-9.02939	0.57243	-18.2615	2.53e-05	-17.4739	0.00105	-18.8088	7.09e-06	-16.1934	0.00053173	-6.01652	3.4e-07	-16.2737	1.56e-06	-17.2237	0
-8.95423	0.56122	-18.2204	2.893e-05	-17.3846	0.0013	-18.7506	9.76e-06	-16.1395	0.00062547	-5.92	2.4e-07	-16.2338	1.91e-06	-17.1965	0
-8.87906	0.54375	-18.1794	3.304e-05	-17.2953	0.00161	-18.6925	1.337e-05	-16.0856	0.00073419	-5.82348	1.6e-07	-16.194	2.34e-06	-17.1693	0
-8.8039	0.52061	-18.1383	3.769e-05	-17.206	0.00198	-18.6343	1.822e-05	-16.0317	0.00086	-5.72696	1e-07	-16.1541	2.86e-06	-17.1421	0
-8.72874	0.49258	-18.0972	4.296e-05	-17.1167	0.00242	-18.5762	2.47e-05	-15.9777	0.00101	-5.63043	6e-08	-16.1143	3.49e-06	-17.1149	0
-8.65358	0.46056	-18.0561	4.891e-05	-17.0274	0.00295	-18.518	3.333e-05	-15.9238	0.00117	-5.53391	3e-08	-16.0744	4.25e-06	-17.0877	0
-8.57842	0.42555	-18.015	5.564e-05	-16.9381	0.00359	-18.4599	4.474e-05	-15.8699	0.00136	-5.43739	2e-08	-16.0346	5.17e-06	-17.0604	0
-8.50325	0.38857	-17.9739	6.322e-05	-16.8488	0.00433	-18.4017	5.977e-05	-15.816	0.00159	-5.34087	1e-08	-15.9947	6.28e-06	-17.0332	0
-8.42809	0.35061	-17.9329	7.177e-05	-16.7595	0.00522	-18.3436	7.945e-05	-15.7621	0.00184	-5.24435	0	-15.9549	7.62e-06	-17.006	0
-8.35293	0.31264	-17.8918	8.14e-05	-16.6702	0.00626	-18.2855	0.00010508	-15.7081	0.00213	-5.14783	0	-15.915	9.22e-06	-16.9788	0
-8.27777	0.27549	-17.8507	9.222e-05	-16.5809	0.00747	-18.2273	0.0001383	-15.6542	0.00245	-5.0513	0	-15.8752	1.114e-05	-16.9516	0
-8.20261	0.2399	-17.8096	0.00010438	-16.4916	0.00887	-18.1692	0.00018112	-15.6003	0.00283	-4.95478	0	-15.8353	1.343e-05	-16.9244	0
-8.12744	0.20644	-17.7685	0.00011802	-16.4023	0.0105	-18.111	0.00023601	-15.5464	0.00325	-4.85826	0	-15.7955	1.618e-05	-16.8972	0
-8.05228	0.17555	-17.7275	0.00013331	-16.313	0.01237	-18.0529	0.00030602	-15.4925	0.00373	-4.76174	0	-15.7556	1.944e-05	-16.8699	0
-7.97712	0.14753	-17.6864	0.00015043	-16.2237	0.01451	-17.9947	0.00039483	-15.4386	0.00426	-4.66522	0	-15.7158	2.333e-05	-16.8427	0
-7.90196	0.12252	-17.6453	0.00016959	-16.1345	0.01695	-17.9366	0.00050688	-15.3846	0.00487	-4.5687	0	-15.6759	2.795e-05	-16.8155	0
-7.82679	0.10055	-17.6042	0.00019099	-16.0451	0.01971	-17.8785	0.00064751	-15.3307	0.00555	-4.47217	0	-15.6361	3.342e-05	-16.7883	0
-7.75163	0.08154	-17.5631	0.00021487	-15.9558	0.02282	-17.8203	0.00082306	-15.2768	0.00631	-4.37565	0	-15.5962	3.99e-05	-16.7611	0
-7.67647	0.06535	-17.522	0.00024151	-15.8666	0.02631	-17.7622	0.00104	-15.2229	0.00717	-4.27913	0	-15.5564	4.755e-05	-16.7339	0
-7.60131	0.05176	-17.481	0.00027117	-15.7773	0.0302	-17.704	0.00131	-15.169	0.00812	-4.18261	0	-15.5165	5.658e-05	-16.7067	0
-7.52615	0.04051	-17.4399	0.00030417	-15.688	0.03452	-17.6459	0.00164	-15.1151	0.00918	-4.08609	0	-15.4767	6.72e-05	-16.6795	0
-7.45098	0.03133	-17.3988	0.00034085	-15.5987	0.03928	-17.5877	0.00204	-15.0611	0.01035	-3.98957	0	-15.4368	7.967e-05	-16.6522	0
-7.37582	0.02395	-17.3577	0.00038158	-15.5094	0.04451	-17.5296	0.00253	-15.0072	0.01165	-3.89304	0	-15.397	9.43e-05	-16.625	0
-7.30066	0.01809	-17.3166	0.00042674	-15.4201	0.05022	-17.4714	0.00313	-14.9533	0.01308	-3.79652	0	-15.3571	0.00011143	-16.5978	0
-7.2255	0.0135	-17.2755	0.00047677	-15.3308	0.05641	-17.4133	0.00384	-14.8994	0.01466	-3.7	0	-15.3173	0.00013144	-16.5706	0
-7.15034	0.00996	-17.2345	0.00053213	-15.2415	0.0631	-17.3551	0.00469	-14.8454	0.0164			-15.2774	0.00015478	-16.5434	0
-7.07517	0.00726	-17.1934	0.00059333	-15.1522	0.07027	-17.297	0.0057	-14.7915	0.0183			-15.2376	0.00018195	-16.5162	0
-7.00001	0.00523	-17.1523	0.00066091	-15.0629	0.07791	-17.2388	0.00689	-14.7376	0.02038			-15.1977	0.00021353	-16.489	0
-6.92485	0.00373	-17.1112	0.00073545	-14.9736	0.08602	-17.1807	0.0083	-14.6837	0.02266			-15.1579	0.00025016	-16.4618	0
-6.84969	0.00263	-17.0701	0.00081758	-14.8843	0.09456	-17.1226	0.00994	-14.6298	0.02513			-15.1181	0.00029257	-16.4346	0
-6.77453	0.00184	-17.0291	0.00090798	-14.795	0.1035	-17.0644	0.01184	-14.5759	0.02781			-15.0782	0.00034158	-16.4074	0
-6.69936	0.00128	-16.988	0.00101	-14.7057	0.1128	-17.0063	0.01404	-14.5219	0.03071			-15.0383	0.00039812	-16.3801	0
-6.6242	0.00088506	-16.9469	0.00112	-14.6164	0.1224	-16.9481	0.01656	-14.468	0.03385			-14.9985	0.00046323	-16.3529	0
-6.54904	0.00062082	-16.9058	0.00124	-14.5271	0.13224	-16.89	0.01944	-14.4141	0.03723			-14.9587	0.00053807	-16.3257	0
-6.47388	0.00044883	-16.8647	0.00137	-14.4378	0.14225	-16.8318	0.02271	-14.3602	0.04086			-14.9188	0.00062392	-16.2985	0
-6.39872	0.00034431	-16.8237	0.00151	-14.3485	0.15237	-16.7737	0.0264	-14.3063	0.04475			-14.8789	0.00072224	-16.2713	0
-6.32355	0.0002894	-16.7826	0.00167	-14.2592	0.1625	-16.7155	0.03053	-14.2523	0.0489			-14.8391	0.00083462	-16.2441	0
-6.24839	0.00027136	-16.7415	0.00184	-14.1699	0.17255	-16.6574	0.03514	-14.1984	0.05333			-14.7993	0.00096283	-16.2169	0
-6.17323	0.00028117	-16.7004	0.00203	-14.0806	0.18243	-16.5993	0.04024	-14.1445	0.05804			-14.7594	0.00111	-16.1897	0
-6.09807	0.00031227	-16.6593	0.00223	-13.9913	0.19205	-16.5411	0.04585	-14.0906	0.06304			-14.7195	0.00127	-16.1624	0
-6.02291	0.00035971	-16.6182	0.00245	-13.902	0.2013	-16.483	0.05198	-14.0367	0.06832			-14.6797	0.00146	-16.1352	0
-5.94774	0.00041941	-16.5771	0.00269	-13.8127	0.21008	-16.4248	0.05864	-13.9828	0.07388			-14.6398	0.00168	-16.108	0
-5.87258	0.00048769	-16.5361	0.00296	-13.7234	0.2183	-16.3667	0.06583	-13.9288	0.07973			-14.6	0.00192	-16.0808	0
-5.79742	0.00056093	-16.495	0.00324	-13.6341	0.22586	-16.3085	0.07354	-13.8749	0.08587			-14.5602	0.00219	-16.0536	0
-5.72226	0.00063543	-16.4539	0.00355	-13.5448	0.23267	-16.2504	0.08173	-13.821	0.09228			-14.5203	0.0025	-16.0264	0
-5.6471	0.0007074	-16.4128	0.00388	-13.4555	0.23866	-16.1922	0.09039	-13.7671	0.09896			-14.4804	0.00284	-15.9992	0
-5.57193	0.00077308	-16.3717	0.00424	-13.3662	0.24374	-16.1341	0.09948	-13.7132	0.10591			-14.4406	0.00323	-15.9719	0
-5.49677	0.00082888	-16.3307	0.00463	-13.2769	0.24785	-16.0759	0.10893	-13.6593	0.1131			-14.4008	0.00366	-15.9447	0
-5.42161	0.00087164	-16.2896	0.00506	-13.1876	0.25094	-16.0178	0.11869	-13.6053	0.12053			-14.3609	0.00414	-15.9175	0
-5.34645	0.00089888	-16.2485	0.00551	-13.0983	0.25298	-15.9596	0.12868	-13.5514	0.12817			-14.321	0.00468	-15.8903	0
-5.27129	0.00090898	-16.2074	0.006	-13.009	0.25393	-15.9015	0.13883	-13.4975	0.13602			-14.2812	0.00528	-15.8631	0
-5.19612	0.0009013	-16.1663	0.00652	-12.9197	0.25378	-15.8434	0.14903	-13.4436	0.14404			-14.2414	0.00595	-15.8359	0
-5.12096	0.00087628	-16.1253	0.00709	-12.8304	0.25253	-15.7852	0.15918	-13.3897	0.15222			-14.2015	0.00669	-15.8087	0
-5.0458	0.00083536	-16.0842	0.00769	-12.7411	0.25021	-15.7271	0.16919	-13.3357	0.16052			-14.1616	0.00751	-15.7815	0
-4.97064	0.00078086	-16.0431	0.00834	-12.6518	0.24684	-15.6689	0.17893	-13.2818	0.16892			-14.1218	0.00841	-15.7543	0
-4.89548	0.00071577	-16.002	0.00903	-12.5625	0.24246	-15.6108	0.1883	-13.2279	0.17739			-14.082	0.00941	-15.7271	0
-4.82031	0.00064354	-15.9609	0.00977	-12.4732	0.23713	-15.5526	0.19717	-13.174	0.18589			-14.0421	0.01051	-15.6998	0
-4.74515	0.00056786	-15.9198	0.01057	-12.384	0.23091	-15.4945	0.20544	-13.1201	0.19439			-14.0023	0.01171	-15.6726	0
-4.66999	0.00049256	-15.8788	0.01141	-12.2947	0.22389	-15.4363	0.21299	-13.0661	0.20285			-13.9624	0.01303	-15.6454	0
-4.59483	0.0004215	-15.8377	0.01231	-12.2053	0.21615	-15.3782	0.21973	-13.0122	0.21123			-13.9226	0.01448	-15.6182	0
-4.51966	0.00035869	-15.7966	0.01327	-12.116	0.20777	-15.3201	0.22556	-12.9583	0.2195			-13.8827	0.01606	-15.591	0
-4.4445	0.00030823	-15.7555	0.01429	-12.0268	0.19886	-15.2619	0.23039	-12.9044	0.22761			-13.8429	0.01778	-15.5638	0
-4.36934	0.00027417	-15.7144	0.01537	-11.9375	0.18951	-15.2038	0.23416	-12.8505	0.23553			-13.803	0.01965	-15.5366	0
-4.29418	0.00025998	-15.6733	0.01652	-11.8482	0.17984	-15.1456	0.23682	-12.7965	0.24321			-13.7632	0.02168	-15.5093	0
-4.21902	0.00026754	-15.6323	0.01773	-11.7589	0.16994	-15.0875	0.23832	-12.7426	0.25062			-13.7233	0.02389	-15.4821	0
-4.14385	0.00029594	-15.5912	0.01901	-11.6696	0.15993	-15.0293	0.23864	-12.6887	0.25771			-13.6835	0.02627	-15.4549	0
-4.06869	0.00034036	-15.5501	0.02037	-11.5803	0.14991	-14.9712	0.23779	-12.6348	0.26444			-13.6436	0.02883	-15.4277	0
-3.99353	0.00039192	-15.509	0.0218	-11.491	0.14001	-14.913	0.23576	-12.5809	0.27078			-13.6038	0.0316	-15.4005	0
-3.91837	0.0004389	-15.4679	0.02331	-11.4017	0.13035	-14.8549	0.2326	-12.527	0.27669			-13.5639	0.03457	-15.3733	0
-3.84321	0.00046933	-15.4268	0.0249	-11.3124	0.12105	-14.7967	0.22835	-12.473	0.28214			-13.5241	0.03775	-15.3461	0
-3.76804	0.00047418	-15.3858	0.02657	-11.2231	0.11226	-14.7386	0.22307	-12.4191	0.28709			-13.4842	0.04116	-15.3189	0
-3.69288	0.00045001	-15.3447	0.02833	-11.1338	0.10413	-14.6805	0.21685	-12.3652	0.29151			-13.4444	0.04479	-15.2917	0
-3.61772	0.00039988	-15.3036	0.03017	-11.0445	0.09683	-14.6223	0.20976	-12.3113	0.29538			-13.4045	0.04867	-15.2644	0
-3.54256	0.0003321	-15.2625	0.0321	-10.9552	0.09053	-14.5642	0.20192	-12.2574	0.29867			-13.3647	0.05279	-15.2372	0
-3.4674	0.00025752	-15.2214	0.03411	-10.8659	0.08541	-14.506	0.19343	-12.2035	0.30137			-13.3248	0.05716	-15.21	0
-3.39223	0.00018634	-15.1804	0.03622	-10.7766	0.08163	-14.4479	0.1844	-12.1495	0.30345			-13.285	0.06179	-15.1828	0
-3.31707	0.00012578	-15.1393	0.03842	-10.6873	0.07932	-14.3897	0.17495	-12.0956	0.3049			-13.2451	0.06667	-15.1556	0
-3.24191	7.918e-05	-15.0982	0.04071	-10.598	0.07856	-14.3316	0.1652	-12.0417	0.30572			-13.2053	0.07182	-15.1284	0
-3.16675	4.649e-05	-15.0571	0.0431	-10.5087	0.07936	-14.2734	0.15526	-11.9878	0.3059			-13.1654	0.07724	-15.1012	0
-3.09159	2.545e-05	-15.016	0.04558	-10.4194	0.08164	-14.2153	0.14526	-11.9339	0.30543			-13.1256	0.08292	-15.074	0
-3.01642	1.3e-05	-14.9749	0.04816	-10.3301	0.0852	-14.1571	0.1353	-11.8799	0.30433			-13.0857	0.08887	-15.0467	0
-2.94126	6.19e-06	-14.9339	0.05083	-10.2408	0.08971	-14.099	0.12548	-11.826	0.30259			-13.0459	0.09508	-15.0195	0
-2.8661	2.75e-06	-14.8928	0.05359	-10.1515	0.09477	-14.0409	0.11589	-11.7721	0.30023			-13.006	0.10155	-14.9923	0
-2.79094	1.14e-06	-14.8517	0.05645	-10.0622	0.09985	-13.9827	0.10664	-11.7182	0.29727			-12.9662	0.10828	-14.9651	0
-2.71578	4.4e-07	-14.8106	0.05941	-9.97291	0.10442	-13.9246	0.09778	-11.6643	0.29371			-12.9263	0.11525	-14.9379	0
-2.64061	1.6e-07	-14.7695	0.06245	-9.88361	0.10794	-13.8664	0.08939	-11.6103	0.28959			-12.8865	0.12247	-14.9107	0
-2.56545	5e-08	-14.7285	0.06558	-9.79431	0.10992	-13.8083	0.08152	-11.5564	0.28493			-12.8466	0.12991	-14.8835	0
-2.49029	2e-08	-14.6874	0.06881	-9.70502	0.11001	-13.7501	0.07422	-11.5025	0.27976			-12.8068	0.13757	-14.8563	0
-2.41513	1e-08	-14.6463	0.07212	-9.61572	0.10799	-13.692	0.06753	-11.4486	0.2741			-12.7669	0.14543	-14.8291	0
-2.33997	0	-14.6052	0.07551	-9.52642	0.10384	-13.6338	0.06148	-11.3947	0.26799			-12.7271	0.15348	-14.8018	0
-2.2648	0	-14.5641	0.07899	-9.43712	0.0977	-13.5757	0.05608	-11.3407	0.26147			-12.6872	0.1617	-14.7746	0
-2.18964	0	-14.523	0.08254	-9.34783	0.08989	-13.5175	0.05134	-11.2868	0.25457			-12.6474	0.17006	-14.7474	0
-2.11448	0	-14.482	0.08616	-9.25853	0.08081	-13.4594	0.04728	-11.2329	0.24734			-12.6075	0.17856	-14.7202	0
-2.03932	0	-14.4409	0.08986	-9.16923	0.07098	-13.4012	0.04389	-11.179	0.2398			-12.5677	0.18715	-14.693	0
-1.96416	0	-14.3998	0.09362	-9.07993	0.06089	-13.3431	0.04117	-11.1251	0.23201			-12.5278	0.19583	-14.6658	0
-1.88899	0	-14.3587	0.09744	-8.99064	0.051	-13.285	0.03911	-11.0712	0.224			-12.488	0.20455	-14.6386	0
-1.81383	0	-14.3176	0.10132	-8.90134	0.04171	-13.2268	0.03769	-11.0172	0.21581			-12.4481	0.2133	-14.6113	0
-1.73867	0	-14.2766	0.10524	-8.81204	0.03332	-13.1687	0.0369	-10.9633	0.20749			-12.4083	0.22204	-14.5841	0
-1.66351	0	-14.2355	0.10921	-8.72274	0.02598	-13.1105	0.03673	-10.9094	0.19906			-12.3684	0.23074	-14.5569	0
-1.58835	0	-14.1944	0.11321	-8.63344	0.0198	-13.0524	0.03715	-10.8555	0.19058			-12.3286	0.23938	-14.5297	0
-1.51318	0	-14.1533	0.11724	-8.54415	0.01474	-12.9942	0.03815	-10.8016	0.18208			-12.2887	0.24791	-14.5025	0
-1.43802	0	-14.1122	0.1213	-8.45485	0.01072	-12.9361	0.0397	-10.7477	0.1736			-12.2489	0.25631	-14.4753	0
-1.36286	0	-14.0711	0.12537	-8.36555	0.00763	-12.8779	0.04179	-10.6937	0.16516			-12.209	0.26454	-14.4481	0
-1.2877	0	-14.0301	0.12945	-8.27625	0.00532	-12.8198	0.04439	-10.6398	0.15681			-12.1692	0.27257	-14.4209	0
-1.21253	0	-13.989	0.13353	-8.18696	0.00363	-12.7616	0.04748	-10.5859	0.14858			-12.1293	0.28036	-14.3937	0
-1.13737	0	-13.9479	0.1376	-8.09766	0.00244	-12.7035	0.05104	-10.532	0.14049			-12.0895	0.28788	-14.3664	0
-1.06221	0	-13.9068	0.14165	-8.00836	0.00161	-12.6454	0.05504	-10.4781	0.13257			-12.0496	0.29509	-14.3392	0
-0.98705	0	-13.8657	0.14567	-7.91906	0.00105	-12.5872	0.05946	-10.4241	0.12485			-12.0098	0.30197	-14.312	0
-0.91189	0	-13.8247	0.14966	-7.82977	0.00067632	-12.5291	0.06426	-10.3702	0.11737			-11.9699	0.30848	-14.2848	0
		-13.7836	0.15361	-7.74047	0.00043441	-12.4709	0.06941	-10.3163	0.11013			-11.9301	0.31459	-14.2576	0
		-13.7425	0.1575	-7.65117	0.00027923	-12.4128	0.07489	-10.2624	0.10317			-11.8902	0.32028	-14.2304	0
		-13.7014	0.16133	-7.56187	0.00018069	-12.3546	0.08066	-10.2085	0.09651			-11.8504	0.32551	-14.2032	0
		-13.6603	0.16509	-7.47258	0.00011838	-12.2965	0.08668	-10.1546	0.09017			-11.8105	0.33025	-14.176	0
		-13.6192	0.16877	-7.38328	7.892e-05	-12.2384	0.0929	-10.1006	0.08419			-11.7707	0.3345	-14.1487	0
		-13.5782	0.17235	-7.29398	5.372e-05	-12.1802	0.09929	-10.0467	0.07859			-11.7308	0.33822	-14.1215	0
		-13.5371	0.17584	-7.20468	3.741e-05	-12.1221	0.1058	-9.99279	0.0734			-11.691	0.34139	-14.0943	0
		-13.496	0.17922	-7.11538	2.668e-05	-12.0639	0.11238	-9.93887	0.06864			-11.6511	0.34401	-14.0671	1e-08
		-13.4549	0.18248	-7.02609	1.954e-05	-12.0058	0.11897	-9.88495	0.06436			-11.6113	0.34605	-14.0399	1e-08
		-13.4138	0.18562	-6.93679	1.478e-05	-11.9476	0.12553	-9.83103	0.06058			-11.5714	0.34751	-14.0127	1e-08
		-13.3727	0.18862	-6.84749	1.168e-05	-11.8895	0.132	-9.77712	0.05735			-11.5316	0.34838	-13.9855	1e-08
		-13.3317	0.19148	-6.75819	9.78e-06	-11.8313	0.13832	-9.7232	0.05468			-11.4917	0.34865	-13.9583	1e-08
		-13.2906	0.19419	-6.6689	8.83e-06	-11.7732	0.14444	-9.66928	0.05263			-11.4519	0.34833	-13.9311	2e-08
		-13.2495	0.19674	-6.5796	8.64e-06	-11.715	0.15029	-9.61536	0.0512			-11.412	0.34741	-13.9038	2e-08
		-13.2084	0.19913	-6.4903	9.09e-06	-11.6569	0.15583	-9.56144	0.05042			-11.3722	0.3459	-13.8766	3e-08
		-13.1673	0.20134	-6.401	1.009e-05	-11.5988	0.161	-9.50752	0.05029			-11.3323	0.3438	-13.8494	3e-08
		-13.1263	0.20337	-6.31171	1.154e-05	-11.5406	0.16576	-9.45361	0.05082			-11.2925	0.34114	-13.8222	4e-08
		-13.0852	0.20523	-6.22241	1.335e-05	-11.4825	0.17004	-9.39969	0.05199			-11.2526	0.33792	-13.795	5e-08
		-13.0441	0.20689	-6.13311	1.541e-05	-11.4243	0.17381	-9.34577	0.05375			-11.2128	0.33415	-13.7678	7e-08
		-13.003	0.20835	-6.04381	1.76e-05	-11.3662	0.17703	-9.29185	0.05606			-11.1729	0.32987	-13.7406	8e-08
		-12.9619	0.20962	-5.95452	1.978e-05	-11.308	0.17967	-9.23793	0.05882			-11.1331	0.32508	-13.7134	1e-07
		-12.9208	0.21068	-5.86522	2.181e-05	-11.2499	0.18169	-9.18401	0.06195			-11.0932	0.31981	-13.6861	1.2e-07
		-12.8798	0.21154	-5.77592	2.356e-05	-11.1917	0.18307	-9.13009	0.06533			-11.0534	0.31409	-13.6589	1.5e-07
		-12.8387	0.21219	-5.68662	2.488e-05	-11.1336	0.18381	-9.07618	0.06883			-11.0135	0.30795	-13.6317	1.9e-07
		-12.7976	0.21263	-5.59732	2.57e-05	-11.0754	0.18389	-9.02226	0.07229			-10.9737	0.30142	-13.6045	2.3e-07
		-12.7565	0.21286	-5.50803	2.593e-05	-11.0173	0.18331	-8.96834	0.07559			-10.9338	0.29452	-13.5773	2.8e-07
		-12.7154	0.21288	-5.41873	2.557e-05	-10.9591	0.18208	-8.91442	0.07855			-10.894	0.28729	-13.5501	3.4e-07
		-12.6744	0.21268	-5.32943	2.462e-05	-10.901	0.18021	-8.8605	0.08106			-10.8541	0.27976	-13.5229	4.2e-07
		-12.6333	0.21227	-5.24013	2.317e-05	-10.8429	0.17772	-8.80658	0.08296			-10.8143	0.27197	-13.4957	5.1e-07
		-12.5922	0.21165	-5.15084	2.129e-05	-10.7847	0.17463	-8.75266	0.08417			-10.7744	0.26396	-13.4685	6.2e-07
		-12.5511	0.21082	-5.06154	1.911e-05	-10.7266	0.17099	-8.69875	0.08458			-10.7346	0.25575	-13.4412	7.5e-07
		-12.51	0.20979	-4.97224	1.675e-05	-10.6684	0.16682	-8.64483	0.08417			-10.6947	0.2474	-13.414	9.1e-07
		-12.4689	0.20855	-4.88294	1.434e-05	-10.6103	0.16217	-8.59091	0.0829			-10.6549	0.23892	-13.3868	1.11e-06
		-12.4279	0.20712	-4.79365	1.199e-05	-10.5521	0.15708	-8.53699	0.08079			-10.615	0.23037	-13.3596	1.34e-06
		-12.3868	0.20549	-4.70435	9.79e-06	-10.494	0.15162	-8.48307	0.07789			-10.5752	0.22179	-13.3324	1.62e-06
		-12.3457	0.20366	-4.61505	7.81e-06	-10.4358	0.14582	-8.42915	0.07427			-10.5353	0.2132	-13.3052	1.95e-06
		-12.3046	0.20166	-4.52575	6.08e-06	-10.3777	0.13974	-8.37524	0.07004			-10.4955	0.20464	-13.278	2.35e-06
		-12.2635	0.19947	-4.43645	4.62e-06	-10.3195	0.13345	-8.32132	0.06531			-10.4556	0.19617	-13.2508	2.83e-06
		-12.2224	0.19711	-4.34716	3.44e-06	-10.2614	0.12699	-8.2674	0.06021			-10.4158	0.18781	-13.2235	3.4e-06
		-12.1814	0.19458	-4.25786	2.49e-06	-10.2033	0.12043	-8.21348	0.05488			-10.3759	0.17961	-13.1963	4.08e-06
		-12.1403	0.1919	-4.16856	1.77e-06	-10.1451	0.11382	-8.15956	0.04945			-10.3361	0.1716	-13.1691	4.89e-06
		-12.0992	0.18906	-4.07926	1.22e-06	-10.087	0.10723	-8.10564	0.04405			-10.2962	0.16382	-13.1419	5.85e-06
		-12.0581	0.18609	-3.98997	8.3e-07	-10.0288	0.1007	-8.05172	0.03879			-10.2564	0.15633	-13.1147	6.99e-06
		-12.017	0.18297	-3.90067	5.5e-07	-9.97068	0.09431	-7.99781	0.03377			-10.2165	0.14914	-13.0875	8.34e-06
		-11.9759	0.17973	-3.81137	3.5e-07	-9.91253	0.08809	-7.94389	0.02905			-10.1767	0.14232	-13.0603	9.94e-06
		-11.9349	0.17638	-3.72207	2.2e-07	-9.85439	0.08212	-7.88997	0.02471			-10.1368	0.13589	-13.0331	1.183e-05
		-11.8938	0.17291	-3.63278	1.4e-07	-9.79624	0.07644	-7.83605	0.02077			-10.097	0.12989	-13.0058	1.405e-05
		-11.8527	0.16935	-3.54348	8e-08	-9.7381	0.07112	-7.78213	0.01726			-10.0571	0.12437	-12.9786	1.668e-05
		-11.8116	0.16571	-3.45418	5e-08	-9.67995	0.06621	-7.72821	0.01418			-10.0173	0.11936	-12.9514	1.976e-05
		-11.7705	0.16198	-3.36488	3e-08	-9.6218	0.06176	-7.67429	0.01152			-9.97744	0.11489	-12.9242	2.338e-05
		-11.7295	0.15819	-3.27559	2e-08	-9.56366	0.05783	-7.62038	0.00925			-9.93759	0.11099	-12.897	2.763e-05
		-11.6884	0.15435	-3.18629	1e-08	-9.50551	0.05445	-7.56646	0.00734			-9.89774	0.1077	-12.8698	3.26e-05
		-11.6473	0.15046	-3.09699	0	-9.44737	0.05166	-7.51254	0.00576			-9.85789	0.10503	-12.8426	3.841e-05
		-11.6062	0.14654	-3.00769	0	-9.38922	0.04949	-7.45862	0.00447			-9.81805	0.10299	-12.8154	4.52e-05
		-11.5651	0.14261	-2.91839	0	-9.33108	0.04794	-7.4047	0.00343			-9.7782	0.10161	-12.7881	5.311e-05
		-11.5241	0.13867	-2.8291	0	-9.27293	0.04702	-7.35078	0.0026			-9.73835	0.10087	-12.7609	6.232e-05
		-11.483	0.13475	-2.7398	0	-9.21479	0.04669	-7.29687	0.00195			-9.6985	0.10077	-12.7337	7.303e-05
		-11.4419	0.13085	-2.6505	0	-9.15664	0.04691	-7.24295	0.00145			-9.65865	0.10128	-12.7065	8.546e-05
		-11.4008	0.127	-2.5612	0	-9.0985	0.04761	-7.18903	0.00107			-9.6188	0.10239	-12.6793	9.986e-05
		-11.3597	0.12321	-2.47191	0	-9.04035	0.0487	-7.13511	0.00077571			-9.57895	0.10404	-12.6521	0.00011652
		-11.3186	0.11951	-2.38261	0	-8.98221	0.05005	-7.08119	0.00055902			-9.5391	0.10619	-12.6249	0.00013577
		-11.2776	0.11591	-2.29331	0	-8.92406	0.05156	-7.02727	0.00039921			-9.49925	0.10877	-12.5977	0.00015799
		-11.2365	0.11244	-2.20401	0	-8.86591	0.05306	-6.97335	0.0002827			-9.4594	0.11171	-12.5704	0.00018358
		-11.1954	0.10913	-2.11472	0	-8.80777	0.05444	-6.91944	0.00019868			-9.41955	0.11493	-12.5432	0.00021303
		-11.1543	0.106	-2.02542	0	-8.74962	0.05554	-6.86552	0.00013873			-9.3797	0.11832	-12.516	0.00024685
		-11.1132	0.10309	-1.93612	0	-8.69148	0.05625	-6.8116	9.636e-05			-9.33985	0.1218	-12.4888	0.00028564
		-11.0721	0.10042	-1.84682	0	-8.63333	0.05646	-6.75768	6.668e-05			-9.3	0.12526	-12.4616	0.00033007
		-11.0311	0.09803	-1.75753	0	-8.57519	0.0561	-6.70376	4.606e-05			-9.26015	0.1286	-12.4344	0.00038087
		-10.99	0.09596	-1.66823	0	-8.51704	0.05513	-6.64984	3.183e-05			-9.2203	0.13171	-12.4072	0.00043888
		-10.9489	0.09425	-1.57893	0	-8.4589	0.05352	-6.59592	2.205e-05			-9.18045	0.13449	-12.38	0.00050502
		-10.9078	0.09293	-1.48963	0	-8.40075	0.05132	-6.54201	1.536e-05			-9.1406	0.13684	-12.3528	0.00058032
		-10.8667	0.09205	-1.40033	0	-8.34261	0.04856	-6.48809	1.078e-05			-9.10075	0.13868	-12.3255	0.00066592
		-10.8256	0.09165	-1.31104	0	-8.28446	0.04534	-6.43417	7.64e-06			-9.0609	0.13993	-12.2983	0.00076307
		-10.7846	0.09176	-1.22174	0	-8.22632	0.04176	-6.38025	5.48e-06			-9.02105	0.14053	-12.2711	0.00087318
		-10.7435	0.09242	-1.13244	0	-8.16817	0.03792	-6.32633	3.98e-06			-8.9812	0.14042	-12.2439	0.00099779
		-10.7024	0.09367	-1.04314	0	-8.11003	0.03395	-6.27241	2.93e-06			-8.94135	0.13958	-12.2167	0.00114
		-10.6613	0.09554	-0.95385	0	-8.05188	0.02997	-6.2185	2.18e-06			-8.9015	0.138	-12.1895	0.0013
		-10.6202	0.09806	-0.86455	0	-7.99373	0.02607	-6.16458	1.64e-06			-8.86165	0.13566	-12.1623	0.00148
		-10.5792	0.10123	-0.77525	0	-7.93559	0.02236	-6.11066	1.25e-06			-8.8218	0.1326	-12.1351	0.00168
		-10.5381	0.10508	-0.68595	0	-7.87744	0.01889	-6.05674	9.6e-07			-8.78195	0.12885	-12.1078	0.0019
		-10.497	0.1096	-0.59666	0	-7.8193	0.01574	-6.00282	7.4e-07			-8.74211	0.12446	-12.0806	0.00216
		-10.4559	0.11477	-0.50736	0	-7.76115	0.01291	-5.9489	5.8e-07			-8.70226	0.11948	-12.0534	0.00244
		-10.4148	0.12059	-0.41806	0	-7.70301	0.01045	-5.89498	4.5e-07			-8.66241	0.11401	-12.0262	0.00276
		-10.3737	0.12701	-0.32876	0	-7.64486	0.00833	-5.84107	3.5e-07			-8.62256	0.10811	-11.999	0.00311
		-10.3327	0.13398	-0.23946	0	-7.58672	0.00654	-5.78715	2.7e-07			-8.58271	0.10187	-11.9718	0.00351
		-10.2916	0.14144	-0.15017	0	-7.52857	0.00506	-5.73323	2.1e-07			-8.54286	0.09539	-11.9446	0.00395
		-10.2505	0.14932	-0.06087	0	-7.47043	0.00386	-5.67931	1.7e-07			-8.50301	0.08875	-11.9174	0.00444
		-10.2094	0.15751	0.02843	0	-7.41228	0.00291	-5.62539	1.3e-07			-8.46316	0.08205	-11.8902	0.00498
		-10.1683	0.16592	0.11773	0	-7.35414	0.00215	-5.57147	1e-07			-8.42331	0.07537	-11.8629	0.00558
		-10.1273	0.17443	0.20702	0	-7.29599	0.00157	-5.51755	8e-08			-8.38346	0.0688	-11.8357	0.00624
		-10.0862	0.18291	0.29632	0	-7.23784	0.00113	-5.46364	6e-08			-8.34361	0.06239	-11.8085	0.00697
		-10.0451	0.19125	0.38562	0	-7.1797	0.00080663	-5.40972	5e-08			-8.30376	0.05621	-11.7813	0.00778
		-10.004	0.19929	0.47492	0	-7.12155	0.0005657	-5.3558	4e-08			-8.26391	0.05032	-11.7541	0.00867
		-9.96293	0.2069	0.56421	0	-7.06341	0.00039155	-5.30188	3e-08			-8.22406	0.04475	-11.7269	0.00965
		-9.92184	0.21395	0.65351	0	-7.00526	0.00026759	-5.24796	2e-08			-8.18421	0.03954	-11.6997	0.01073
		-9.88076	0.22031	0.74281	0	-6.94712	0.00018068	-5.19404	2e-08			-8.14436	0.03471	-11.6724	0.0119
		-9.83968	0.22584	0.83211	0	-6.88897	0.00012062	-5.14013	1e-08			-8.10451	0.03027	-11.6452	0.01319
		-9.7986	0.23045	0.9214	0	-6.83083	7.969e-05	-5.08621	1e-08			-8.06466	0.02623	-11.618	0.01459
		-9.75752	0.23402	1.0107	0	-6.77268	5.217e-05	-5.03229	1e-08			-8.02481	0.02258	-11.5908	0.01613
		-9.71643	0.23648	1.1	0	-6.71454	3.389e-05	-4.97837	1e-08			-7.98496	0.01931	-11.5636	0.0178
		-9.67535	0.23777			-6.65639	2.189e-05	-4.92445	0			-7.94511	0.01641	-11.5364	0.01961
		-9.63427	0.23783			-6.59825	1.408e-05	-4.87053	0			-7.90526	0.01385	-11.5092	0.02158
		-9.59319	0.23666			-6.5401	9.05e-06	-4.81661	0			-7.86541	0.01162	-11.482	0.02372
		-9.5521	0.23426			-6.48195	5.82e-06	-4.7627	0			-7.82556	0.00968	-11.4548	0.02603
		-9.51102	0.23064			-6.42381	3.76e-06	-4.70878	0			-7.78571	0.00802	-11.4276	0.02852
		-9.46994	0.22586			-6.36566	2.45e-06	-4.65486	0			-7.74586	0.00659	-11.4003	0.03121
		-9.42886	0.21998			-6.30752	1.61e-06	-4.60094	0			-7.70602	0.00539	-11.3731	0.03411
		-9.38778	0.21308			-6.24937	1.07e-06	-4.54702	0			-7.66617	0.00438	-11.3459	0.03722
		-9.34669	0.20527			-6.19123	7.2e-07	-4.4931	0			-7.62632	0.00353	-11.3187	0.04056
		-9.30561	0.19665			-6.13308	4.9e-07	-4.43918	0			-7.58647	0.00283	-11.2915	0.04414
		-9.26453	0.18735			-6.07494	3.4e-07	-4.38527	0			-7.54662	0.00225	-11.2643	0.04796
		-9.22345	0.1775			-6.01679	2.4e-07	-4.33135	0			-7.50677	0.00178	-11.2371	0.05205
		-9.18236	0.16723			-5.95865	1.7e-07	-4.27743	0			-7.46692	0.0014	-11.2098	0.05641
		-9.14128	0.15668			-5.9005	1.2e-07	-4.22351	0			-7.42707	0.0011	-11.1826	0.06104
		-9.1002	0.14597			-5.84236	8e-08	-4.16959	0			-7.38722	0.00085222	-11.1554	0.06596
		-9.05912	0.13523			-5.78421	6e-08	-4.11567	0			-7.34737	0.00065804	-11.1282	0.07118
		-9.01804	0.12458			-5.72607	4e-08	-4.06176	0			-7.30752	0.00050505	-11.101	0.07671
		-8.97695	0.11413			-5.66792	3e-08	-4.00784	0			-7.26767	0.00038534	-11.0738	0.08255
		-8.93587	0.10396			-5.60977	2e-08	-3.95392	0			-7.22782	0.0002923	-11.0466	0.08871
		-8.89479	0.09417			-5.55163	2e-08	-3.9	0			-7.18797	0.00022047	-11.0194	0.0952
		-8.85371	0.08483			-5.49348	1e-08					-7.14812	0.00016538	-10.9922	0.10202
		-8.81263	0.07598			-5.43534	1e-08					-7.10827	0.0001234	-10.9649	0.10918
		-8.77154	0.06768			-5.37719	1e-08					-7.06842	9.161e-05	-10.9377	0.11667
		-8.73046	0.05995			-5.31905	0					-7.02857	6.768e-05	-10.9105	0.12451
		-8.68938	0.0528			-5.2609	0					-6.98872	4.978e-05	-10.8833	0.13269
		-8.6483	0.04625			-5.20276	0					-6.94887	3.646e-05	-10.8561	0.1412
		-8.60721	0.04028			-5.14461	0					-6.90902	2.661e-05	-10.8289	0.15006
		-8.56613	0.0349			-5.08647	0					-6.86917	1.936e-05	-10.8017	0.15924
		-8.52505	0.03006			-5.02832	0					-6.82932	1.405e-05	-10.7745	0.16876
		-8.48397	0.02576			-4.97018	0					-6.78947	1.017e-05	-10.7472	0.17859
		-8.44289	0.02195			-4.91203	0					-6.74962	7.36e-06	-10.72	0.18873
		-8.4018	0.0186			-4.85388	0					-6.70977	5.32e-06	-10.6928	0.19917
		-8.36072	0.01568			-4.79574	0					-6.66992	3.85e-06	-10.6656	0.20989
		-8.31964	0.01315			-4.73759	0					-6.63008	2.79e-06	-10.6384	0.22089
		-8.27856	0.01097			-4.67945	0					-6.59023	2.02e-06	-10.6112	0.23213
		-8.23747	0.0091			-4.6213	0					-6.55038	1.47e-06	-10.584	0.2436
		-8.19639	0.00751			-4.56316	0					-6.51053	1.08e-06	-10.5568	0.25529
		-8.15531	0.00617			-4.50501	0					-6.47068	7.9e-07	-10.5296	0.26717
		-8.11423	0.00505			-4.44687	0					-6.43083	5.9e-07	-10.5023	0.2792
		-8.07315	0.00411			-4.38872	0					-6.39098	4.4e-07	-10.4751	0.29137
		-8.03206	0.00333			-4.33058	0					-6.35113	3.3e-07	-10.4479	0.30365
		-7.99098	0.00268			-4.27243	0					-6.31128	2.5e-07	-10.4207	0.31601
		-7.9499	0.00216			-4.21429	0					-6.27143	1.9e-07	-10.3935	0.32841
		-7.90882	0.00173			-4.15614	0					-6.23158	1.4e-07	-10.3663	0.34081
		-7.86774	0.00138			-4.09799	0					-6.19173	1.1e-07	-10.3391	0.3532
		-7.82665	0.00109			-4.03985	0					-6.15188	8e-08	-10.3118	0.36552
		-7.78557	0.00086777			-3.9817	0					-6.11203	6e-08	-10.2846	0.37775
		-7.74449	0.00068672			-3.92356	0					-6.07218	5e-08	-10.2574	0.38984
		-7.70341	0.00054264			-3.86541	0					-6.03233	4e-08	-10.2302	0.40176
		-7.66232	0.00042845			-3.80727	0					-5.99248	3e-08	-10.203	0.41346
		-7.62124	0.00033829			-3.74912	0					-5.95263	2e-08	-10.1758	0.42491
		-7.58016	0.00026735			-3.69098	0					-5.91278	2e-08	-10.1486	0.43607
		-7.53908	0.0002117			-3.63283	0					-5.87293	1e-08	-10.1214	0.4469
		-7.498	0.00016816			-3.57469	0					-5.83308	1e-08	-10.0942	0.45735
		-7.45691	0.00013416			-3.51654	0					-5.79323	1e-08	-10.0669	0.4674
		-7.41583	0.00010766			-3.4584	0					-5.75338	1e-08	-10.0397	0.47701
		-7.37475	8.703e-05			-3.40025	0					-5.71353	1e-08	-10.0125	0.48613
		-7.33367	7.101e-05			-3.34211	0					-5.67368	0	-9.98531	0.49474
		-7.29259	5.859e-05			-3.28396	0					-5.63383	0	-9.9581	0.50279
		-7.2515	4.897e-05			-3.22581	0					-5.59398	0	-9.93088	0.51027
		-7.21042	4.157e-05			-3.16767	0					-5.55414	0	-9.90367	0.51713
		-7.16934	3.591e-05			-3.10952	0					-5.51429	0	-9.87646	0.52336
		-7.12826	3.164e-05			-3.05138	0					-5.47444	0	-9.84925	0.52892
		-7.08717	2.848e-05			-2.99323	0					-5.43459	0	-9.82204	0.53379
		-7.04609	2.622e-05			-2.93509	0					-5.39474	0	-9.79482	0.53796
		-7.00501	2.471e-05			-2.87694	0					-5.35489	0	-9.76761	0.5414
		-6.96393	2.382e-05			-2.8188	0					-5.31504	0	-9.7404	0.54411
		-6.92285	2.348e-05			-2.76065	0					-5.27519	0	-9.71319	0.54607
		-6.88176	2.36e-05			-2.70251	0					-5.23534	0	-9.68598	0.54727
		-6.84068	2.413e-05			-2.64436	0					-5.19549	0	-9.65876	0.54771
		-6.7996	2.504e-05			-2.58622	0					-5.15564	0	-9.63155	0.54738
		-6.75852	2.629e-05			-2.52807	0					-5.11579	0	-9.60434	0.54629
		-6.71743	2.785e-05			-2.46992	0					-5.07594	0	-9.57713	0.54444
		-6.67635	2.971e-05			-2.41178	0					-5.03609	0	-9.54992	0.54184
		-6.63527	3.183e-05			-2.35363	0					-4.99624	0	-9.5227	0.53851
		-6.59419	3.42e-05			-2.29549	0					-4.95639	0	-9.49549	0.53444
		-6.55311	3.681e-05			-2.23734	0					-4.91654	0	-9.46828	0.52967
		-6.51202	3.961e-05			-2.1792	0					-4.87669	0	-9.44107	0.52421
		-6.47094	4.261e-05			-2.12105	0					-4.83684	0	-9.41386	0.51808
		-6.42986	4.576e-05			-2.06291	0					-4.79699	0	-9.38664	0.5113
		-6.38878	4.905e-05			-2.00476	0					-4.75714	0	-9.35943	0.50392
		-6.3477	5.245e-05			-1.94662	0					-4.71729	0	-9.33222	0.49594
		-6.30661	5.593e-05			-1.88847	0					-4.67744	0	-9.30501	0.48741
		-6.26553	5.946e-05			-1.83033	0					-4.63759	0	-9.2778	0.47836
		-6.22445	6.3e-05			-1.77218	0					-4.59774	0	-9.25058	0.46883
		-6.18337	6.652e-05			-1.71404	0					-4.55789	0	-9.22337	0.45884
		-6.14228	7e-05			-1.65589	0					-4.51805	0	-9.19616	0.44844
		-6.1012	7.338e-05			-1.59774	0					-4.4782	0	-9.16895	0.43766
		-6.06012	7.663e-05			-1.5396	0					-4.43835	0	-9.14174	0.42655
		-6.01904	7.973e-05			-1.48145	0					-4.3985	0	-9.11452	0.41514
		-5.97796	8.263e-05			-1.42331	0					-4.35865	0	-9.08731	0.40347
		-5.93687	8.53e-05			-1.36516	0					-4.3188	0	-9.0601	0.39158
		-5.89579	8.771e-05			-1.30702	0					-4.27895	0	-9.03289	0.37951
		-5.85471	8.984e-05			-1.24887	0					-4.2391	0	-9.00568	0.36731
		-5.81363	9.165e-05			-1.19073	0					-4.19925	0	-8.97846	0.35499
		-5.77255	9.312e-05			-1.13258	0					-4.1594	0	-8.95125	0.34262
		-5.73146	9.424e-05			-1.07444	0					-4.11955	0	-8.92404	0.33021
		-5.69038	9.499e-05			-1.01629	0					-4.0797	0	-8.89683	0.31781
		-5.6493	9.536e-05			-0.95815	0					-4.03985	0	-8.86962	0.30544
		-5.60822	9.534e-05			-0.9	0					-4	0	-8.8424	0.29315
		-5.56713	9.495e-05											-8.81519	0.28096
		-5.52605	9.417e-05											-8.78798	0.2689
		-5.48497	9.302e-05											-8.76077	0.25701
		-5.44389	9.152e-05											-8.73356	0.24529
		-5.40281	8.967e-05											-8.70634	0.23378
		-5.36172	8.751e-05											-8.67913	0.2225
		-5.32064	8.505e-05											-8.65192	0.21147
		-5.27956	8.233e-05											-8.62471	0.20071
		-5.23848	7.937e-05											-8.5975	0.19023
		-5.19739	7.621e-05											-8.57028	0.18004
		-5.15631	7.288e-05											-8.54307	0.17016
		-5.11523	6.942e-05											-8.51586	0.1606
		-5.07415	6.585e-05											-8.48865	0.15137
		-5.03307	6.221e-05											-8.46144	0.14247
		-4.99198	5.853e-05											-8.43422	0.1339
		-4.9509	5.485e-05											-8.40701	0.12567
		-4.90982	5.119e-05											-8.3798	0.11779
		-4.86874	4.758e-05											-8.35259	0.11024
		-4.82766	4.405e-05											-8.32538	0.10304
		-4.78657	4.061e-05											-8.29816	0.09617
		-4.74549	3.729e-05											-8.27095	0.08963
		-4.70441	3.411e-05											-8.24374	0.08343
		-4.66333	3.107e-05											-8.21653	0.07754
		-4.62224	2.818e-05											-8.18932	0.07197
		-4.58116	2.546e-05											-8.1621	0.0667
		-4.54008	2.291e-05											-8.13489	0.06174
		-4.499	2.053e-05											-8.10768	0.05706
		-4.45792	1.833e-05											-8.08047	0.05267
		-4.41683	1.629e-05											-8.05326	0.04854
		-4.37575	1.442e-05											-8.02604	0.04468
		-4.33467	1.272e-05											-7.99883	0.04106
		-4.29359	1.117e-05											-7.97162	0.03769
		-4.25251	9.77e-06											-7.94441	0.03454
		-4.21142	8.51e-06											-7.9172	0.03162
		-4.17034	7.38e-06											-7.88998	0.0289
		-4.12926	6.38e-06											-7.86277	0.02638
		-4.08818	5.49e-06											-7.83556	0.02404
		-4.04709	4.7e-06											-7.80835	0.02188
		-4.00601	4.01e-06											-7.78114	0.01989
		-3.96493	3.41e-06											-7.75392	0.01805
		-3.92385	2.89e-06											-7.72671	0.01636
		-3.88277	2.44e-06											-7.6995	0.01481
		-3.84168	2.05e-06											-7.67229	0.01339
		-3.8006	1.71e-06											-7.64508	0.01208
		-3.75952	1.43e-06											-7.61786	0.01089
		-3.71844	1.18e-06											-7.59065	0.0098
		-3.67735	9.8e-07											-7.56344	0.00881
		-3.63627	8e-07											-7.53623	0.00791
		-3.59519	6.6e-07											-7.50902	0.00709
		-3.55411	5.4e-07											-7.4818	0.00634
		-3.51303	4.4e-07											-7.45459	0.00567
		-3.47194	3.5e-07											-7.42738	0.00506
		-3.43086	2.9e-07											-7.40017	0.00451
		-3.38978	2.3e-07											-7.37295	0.00402
		-3.3487	1.8e-07											-7.34574	0.00357
		-3.30762	1.5e-07											-7.31853	0.00317
		-3.26653	1.2e-07											-7.29132	0.00281
		-3.22545	9e-08											-7.26411	0.00249
		-3.18437	7e-08											-7.23689	0.0022
		-3.14329	6e-08											-7.20968	0.00194
		-3.1022	4e-08											-7.18247	0.00171
		-3.06112	3e-08											-7.15526	0.00151
		-3.02004	3e-08											-7.12805	0.00132
		-2.97896	2e-08											-7.10083	0.00116
		-2.93788	2e-08											-7.07362	0.00102
		-2.89679	1e-08											-7.04641	0.00089194
		-2.85571	1e-08											-7.0192	0.00077997
		-2.81463	1e-08											-6.99199	0.00068118
		-2.77355	1e-08											-6.96477	0.00059415
		-2.73246	0											-6.93756	0.0005176
		-2.69138	0											-6.91035	0.00045037
		-2.6503	0											-6.88314	0.00039143
		-2.60922	0											-6.85593	0.00033982
		-2.56814	0											-6.82871	0.00029472
		-2.52705	0											-6.8015	0.00025536
		-2.48597	0											-6.77429	0.00022107
		-2.44489	0											-6.74708	0.00019124
		-2.40381	0											-6.71987	0.00016534
		-2.36273	0											-6.69265	0.00014289
		-2.32164	0											-6.66544	0.00012345
		-2.28056	0											-6.63823	0.00010666
		-2.23948	0											-6.61102	9.218e-05
		-2.1984	0											-6.58381	7.971e-05
		-2.15731	0											-6.55659	6.9e-05
		-2.11623	0											-6.52938	5.98e-05
		-2.07515	0											-6.50217	5.193e-05
		-2.03407	0											-6.47496	4.52e-05
		-1.99299	0											-6.44775	3.945e-05
		-1.9519	0											-6.42053	3.456e-05
		-1.91082	0											-6.39332	3.039e-05
		-1.86974	0											-6.36611	2.686e-05
		-1.82866	0											-6.3389	2.386e-05
		-1.78758	0											-6.31169	2.132e-05
		-1.74649	0											-6.28447	1.917e-05
		-1.70541	0											-6.25726	1.734e-05
		-1.66433	0											-6.23005	1.58e-05
		-1.62325	0											-6.20284	1.45e-05
		-1.58216	0											-6.17563	1.339e-05
		-1.54108	0											-6.14841	1.244e-05
		-1.5	0											-6.1212	1.164e-05
														-6.09399	1.094e-05
														-6.06678	1.034e-05
														-6.03957	9.82e-06
														-6.01235	9.36e-06
														-5.98514	8.94e-06
														-5.95793	8.57e-06
														-5.93072	8.22e-06
														-5.90351	7.9e-06
														-5.87629	7.6e-06
														-5.84908	7.31e-06
														-5.82187	7.03e-06
														-5.79466	6.76e-06
														-5.76745	6.49e-06
														-5.74023	6.23e-06
														-5.71302	5.97e-06
														-5.68581	5.72e-06
														-5.6586	5.46e-06
														-5.63139	5.21e-06
														-5.60417	4.96e-06
														-5.57696	4.71e-06
														-5.54975	4.47e-06
														-5.52254	4.23e-06
														-5.49533	3.99e-06
														-5.46811	3.76e-06
														-5.4409	3.53e-06
														-5.41369	3.31e-06
														-5.38648	3.1e-06
														-5.35927	2.89e-06
														-5.33205	2.69e-06
														-5.30484	2.49e-06
														-5.27763	2.31e-06
														-5.25042	2.13e-06
														-5.22321	1.97e-06
														-5.19599	1.81e-06
														-5.16878	1.66e-06
														-5.14157	1.52e-06
														-5.11436	1.38e-06
														-5.08715	1.26e-06
														-5.05993	1.14e-06
														-5.03272	1.03e-06
														-5.00551	9.3e-07
														-4.9783	8.4e-07
														-4.95109	7.6e-07
														-4.92387	6.8e-07
														-4.89666	6.1e-07
														-4.86945	5.4e-07
														-4.84224	4.8e-07
														-4.81503	4.3e-07
														-4.78781	3.8e-07
														-4.7606	3.3e-07
														-4.73339	2.9e-07
														-4.70618	2.6e-07
														-4.67896	2.3e-07
														-4.65175	2e-07
														-4.62454	1.7e-07
														-4.59733	1.5e-07
														-4.57012	1.3e-07
														-4.5429	1.1e-07
														-4.51569	1e-07
														-4.48848	8e-08
														-4.46127	7e-08
														-4.43406	6e-08
														-4.40684	5e-08
														-4.37963	4e-08
														-4.35242	4e-08
														-4.32521	3e-08
														-4.298	3e-08
														-4.27078	2e-08
														-4.24357	2e-08
														-4.21636	2e-08
														-4.18915	1e-08
														-4.16194	1e-08
														-4.13472	1e-08
														-4.10751	1e-08
														-4.0803	1e-08
														-4.05309	1e-08
														-4.02588	0
														-3.99866	0
														-3.97145	0
														-3.94424	0
														-3.91703	0
														-3.88982	0
														-3.8626	0
														-3.83539	0
														-3.80818	0
														-3.78097	0
														-3.75376	0
														-3.72654	0
														-3.69933	0
														-3.67212	0
														-3.64491	0
														-3.6177	0
														-3.59048	0
														-3.56327	0
														-3.53606	0
														-3.50885	0
														-3.48164	0
														-3.45442	0
														-3.42721	0
														-3.4	0

## Sheet: Freezing Experiments Buf FIg. 5
Freezing experiments of Snomax in different buffer at pH 7 (Cumulative number of INS per unit mass Nm)
Temperature (°C)	Snomax in water	Snomax in HEPES	Snomax in DPBS	Snomax in HEPES +NaCl	Snomax in MOPS
-0.1
-0.2
-0.3
-0.4
-0.5
-0.6
-0.7
-0.8
-0.9
-1
-1.1
-1.2
-1.3
-1.4
-1.5
-1.6
-1.7
-1.8
-1.9
-2
-2.1
-2.2
-2.3
-2.4
-2.5
-2.6
-2.7
-2.8
-2.9					70178
-3					477077
-3.1	105829				992492
-3.2	366670	141865	70178		1.69567e+06
-3.3	950316	853979	853979		4.30875e+06
-3.4	4.51108e+06	2.4522e+06	2.9515e+06		9.66833e+06
-3.5	10268600	5.16019e+06	8.4542e+06		21128900
-3.6	22887700	11117200	42863100		39098600
-3.7	62833800	32214600	84433400		128262000
-3.8	117961000	69568600	266251000	178296	209748000
-3.9	191788000	162440000	695241000	740248	346806000
-4	182941000	275045000	891800000	2.72788e+06	501455000
-4.1	243931000	753209000	3654030000	9.15863e+06	744532000
-4.2	357235000	542012000	4205370000	24805300	906691000
-4.3	444771000	1120220000	6371020000	66440400	1153630000
-4.4	549402000	1374970000	11044100000	188699000	1620170000
-4.5	637033000	1086590000	13063100000	426186000	1980190000
-4.6	761240000	1511580000	33732600000	852400000	2488040000
-4.7	875741000	2130690000	24523600000	1482540000	3185270000
-4.8	989056000	2504390000	27573100000	2903480000	3717280000
-4.9	1149470000	2795910000	40758000000	3709950000	4107150000
-5	975379000	3133610000	50154800000	5446010000	4762850000
-5.1	1299870000	3002620000	59594800000	7663190000	5124980000
-5.2	1438020000	3912220000	72302600000	8638760000	5817920000
-5.3	1760310000	4536010000	91857900000	11378700000	6247510000
-5.4	1973970000	5779400000	102163000000	12583700000	7193550000
-5.5		6077390000	105709000000	13689900000	8257640000
-5.6	2043680000	5948190000	110081000000	18815700000	8959030000
-5.7	2349070000	6187660000	129987000000	22308900000	9541960000
-5.8	2452360000	6884530000	140404000000	27504500000	11988500000
-5.9	2677160000	8433840000	151158000000	30026200000	12489800000
-6	3281340000	10438400000	156668000000	50979500000	12049200000
-6.1	3211150000	10528400000	173766000000	35246000000	14573800000
-6.2	3269430000	9449230000	204368000000	44849100000	15115800000
-6.3	3859300000	10111400000		41438400000	17028300000
-6.4	3767870000	9849700000	186457000000	79913000000	22519600000
-6.5	4667580000	11552500000	238067000000	50145500000	26405200000
-6.6	5287160000	15159700000	245236000000	56912600000	29034800000
-6.7	5781380000	14040400000	178296000000	91618100000	31719300000
-6.8	5579920000	16796800000	241422000000	70179400000	34874000000
-6.9	6554490000	17376600000	267982000000	82830200000	40052600000
-7	6664660000	44678400000	291823000000	78247200000	43090600000
-7.1	7221510000	20436800000	295150000000	90391900000	39901700000
-7.2	8257640000	21298500000	317810000000		48042400000
-7.3	9185790000	25237300000		98615700000	57711500000
-7.4	9699560000	24523600000	332233000000	133035000000	62087600000
-7.5	12049200000	29182300000	355947000000	162604000000	52287200000
-7.6	17966600000	31318600000	366204000000	114947000000	74528600000
-7.7	17965400000	36643700000		119885000000	85100200000
-7.8	23094400000	44849100000	376787000000	124898000000	91587600000
-7.9	47631000000	67542200000	387717000000	140404000000	99526600000
-8	45613300000	88874500000		217888000000	120891000000
-8.1	77258900000	100915000000	402337000000	156668000000	129987000000
-8.2	110301000000	156668000000	422837000000	167968000000	228370000000
-8.3	114947000000	230182000000	528716000000		348740000000
-8.4	167482000000	285091000000	582865000000	185672000000	474133000000
-8.5	210841000000	369424000000	666947000000		668354000000
-8.6	241422000000	462331000000	805954000000	198019000000	777363000000
-8.7	280647000000	575746000000	828302000000	204368000000	976386000000
-8.8	332233000000	740276000000	1034100000000	231049000000	1194510000000
-8.9	355947000000	881843000000	958940000000	294093000000	1457380000000
-9	391222000000		1100810000000	364348000000
-9.1	447870000000	822867000000	1149470000000	420486000000	1511580000000
-9.2	521578000000	867610000000	1198850000000	544601000000
-9.3	577115000000	912963000000		688453000000	1566680000000
-9.4	491102000000			892888000000
-9.5	646567000000			1032460000000
-9.6	597253000000	1005560000000		1052840000000
-9.7	710240000000	1052840000000		1404040000000	1622700000000
-9.8				1360960000000
-9.9	822867000000			1622700000000	1679680000000
-10	780379000000			1737660000000
-10.1	817557000000	1100810000000
-10.2	1005560000000
-10.3	1052840000000	1149470000000		1796660000000
-10.4	789041000000
-10.5	828302000000
-10.6
-10.7	872813000000
-10.8				1856720000000
-10.9	1042890000000				1737660000000
-11
-11.1
-11.2	1149470000000			1917880000000
-11.3
-11.4		1198850000000
-11.5
-11.6	1248980000000	1248980000000
-11.7				1980190000000
-11.8
-11.9	1299870000000		1248980000000
-12	1351550000000	1299870000000
-12.1	1059350000000
-12.2	1155250000000				1796660000000
-12.3
-12.4	1404040000000
-12.5
-12.6		1351550000000
-12.7	1457380000000
-12.8
-12.9
-13
-13.1
-13.2	1511580000000
-13.3					1856720000000
-13.4	1622700000000
-13.5
-13.6
-13.7
-13.8	1679680000000
-13.9
-14
-14.1
-14.2
-14.3	1796660000000				1917880000000
-14.4
-14.5
-14.6	1856720000000
-14.7
-14.8
-14.9
-15
-15.1
-15.2
-15.3
-15.4
-15.5					2043680000000
-15.6
-15.7
-15.8		1404040000000
-15.9
-16
-16.1
-16.2
-16.3
-16.4
-16.5
-16.6
-16.7
-16.8				2043680000000
-16.9
-17
-17.1
-17.2
-17.3
-17.4
-17.5
-17.6
-17.7
-17.8
-17.9
-18
-18.1
-18.2
-18.3
-18.4
-18.5
-18.6
-18.7		1457380000000
-18.8
-18.9
-19		1511580000000
-19.1
-19.2				2108410000000
-19.3
-19.4		1566680000000
-19.5
-19.6
-19.7
-19.8
-19.9
-20		1622700000000
-20.1					2108410000000
-20.2		1679680000000
-20.3
-20.4
-20.5		1737660000000			2174420000000
-20.6
-20.7					2241760000000
-20.8		1796660000000
-20.9		1856720000000			2310490000000
-21			1299870000000
-21.1					2380670000000
-21.2					2452360000000
-21.3		1917880000000
-21.4
-21.5		1980190000000
-21.6					2525620000000
-21.7		2043680000000
-21.8		2108410000000			2600530000000
-21.9
-22
-22.1		2174420000000
-22.2					2755600000000
-22.3		2241760000000	1351550000000
-22.4
-22.5					2835920000000
-22.6					2918230000000
-22.7		2310490000000
-22.8					3002620000000
-22.9		2380670000000	1404040000000		3089210000000
-23		2452360000000
-23.1
-23.2			1457380000000
-23.3		2525620000000
-23.4		2600530000000
-23.5		2755600000000
-23.6		2835920000000
-23.7		3089210000000
-23.8		3363330000000
-23.9		3877170000000
-24		4228370000000			3178100000000
-24.1					3269430000000
-24.2		4620980000000			3363330000000
-24.3			1511580000000
-24.4		4911020000000
-24.5		5579920000000
-24.6		6187660000000			3459960000000
-24.7		6931470000000			3559470000000
-24.8		7890410000000
-24.9		8728130000000
-25		9849700000000	1566680000000
-25.1		11552500000000	1622700000000		3767870000000
-25.2
-25.3
-25.4			1679680000000
-25.5
-25.6
-25.7					3877170000000
-25.8
-25.9					3990170000000
-26					4228370000000
-26.1
-26.2
-26.3
-26.4					4354170000000
-26.5
-26.6					4484910000000
-26.7					4620980000000
-26.8
-26.9
-27
-27.1					4762850000000
-27.2					4911020000000
-27.3
-27.4
-27.5					5066090000000
-27.6					5228720000000
-27.7					5399700000000
-27.8
-27.9
-28
-28.1
-28.2
-28.3
-28.4
-28.5
-28.6
-28.7
-28.8
-28.9
-29
-29.1
-29.2
-29.3
-29.4
-29.5
-29.6
-29.7
-29.8
-29.9
-30

## Sheet: Fre. Exp. Buff Comp. SIFig
Freezing experiments of Snomax in different solutions (Cumulative number of INs per unit mass Nm)
Temperature (°C)	Snomax in water	Snomax in Na2HPO4/KH2PO4	Snomax + NaCl	Snomax + KCl	Snomax in Na2HPO4/KH2PO4 + NaCl/KCl
0
-0.1
-0.2
-0.3
-0.4
-0.5
-0.6
-0.7
-0.8
-0.9
-1
-1.1
-1.2
-1.3
-1.4
-1.5
-1.6
-1.7
-1.8
-1.9
-2
-2.1
-2.2
-2.3
-2.4
-2.5	70178
-2.6	141865
-2.7	366670
-2.8	853671
-2.9	2.41711e+06
-3	6.66947e+06
-3.1	8.7731e+06
-3.2	18504200	141865
-3.3	40141800	1.10081e+06		485025	70178
-3.4	65934300	2.52619e+06		1.54917e+06	328134
-3.5	88009700	6.86539e+06		3.12921e+06	1.16581e+06
-3.6	131302000	9.18503e+06	70178	6.16979e+06	2.30182e+06
-3.7	210841000	15414100	712480	16956700	8.89708e+06
-3.8	168439000	25256200	3.67527e+06	24805100	20549000
-3.9	208713000	30142300	9.9903e+06	30595300	68113600
-4	295958000	53565300	20743500	49226300	358232000
-4.1	480103000	76124000	31116400	74945500	642077000
-4.2	425503000	69213100	51919600	87299500	738985000
-4.3	481824000	105284000	105610000	96054400	1359260000
-4.4	521179000	115363000	173132000	122811000	2190220000
-4.5	623791000	160765000	256213000	157816000	2827990000
-4.6	832333000	201236000	455416000	200400000	6232000000
-4.7	803978000	286685000	501548000	245236000	5738540000
-4.8	924196000	325131000	783240000	267982000	7580070000
-4.9	984970000	377013000	870632000	523888000	8928880000
-5	822867000	425615000	1145650000	356438000	11521600000
-5.1	1145650000	493764000	1441880000	402209000	12998700000
-5.2	1080410000	740624000	1404040000	481824000	15115800000
-5.3	1052840000	940088000	1831430000	583597000	17603100000
-5.4	1100810000	1105200000	2190220000	772589000	19178800000
-5.5	1149470000	870212000	2662510000	740276000	23104900000
-5.6	1248980000	964879000	3023680000	786932000	26005300000
-5.7	1351550000	1453370000	3603320000	945194000	26202500000
-5.8	1404040000	1911800000	4059840000	867610000	33633300000
-5.9	1511580000	2900380000	4741330000	1052840000	30416000000
-6	1622700000	1457380000	5364690000	1333820000	37678700000
-6.1	1737660000		5770450000	1567250000	36272800000
-6.2	1796660000	1566680000	6457160000	2523730000	40961800000
-6.3	1917880000	1980190000	7286470000	1566680000	57704500000
-6.4	2108410000	3059530000	8255850000	2378550000	48196100000
-6.5	2174420000	3291090000	8676100000	2241760000
-6.6	2081820000	3814570000	39710000000	3058630000	61876600000
-6.7	2525620000	3767870000	9952660000	3377950000	69314700000
-6.8	2835920000	4885220000	10561000000	3758260000	56390400000
-6.9	3269430000	5349180000		4762850000	61707300000
-7	3189830000	6075020000	12021100000	5082660000
-7.1	4150040000	6560940000	13515500000	5828650000	74526300000
-7.2	6583960000	6187660000		6997540000	98497000000
-7.3	10114300000	8360140000	11066800000	8175570000	60773900000
-7.4	14113500000	10615200000	15666800000	10561000000	77871600000
-7.5	18198400000	11796100000	18567200000	14040400000	105935000000
-7.6	23759100000	32332600000	10582900000	15491700000	98905600000
-7.7	41424700000	52117600000	19786900000	26798200000	86761000000
-7.8	65544900000	54171100000	24523600000	40758000000
-7.9	70742000000	89288800000	24534400000	82832600000	119885000000
-8	87021200000	191548000000	28064700000	157816000000	97537900000
-8.1	104107000000	267716000000	89772000000	267716000000	140404000000
-8.2	154142000000	352460000000	112223000000	333412000000	162270000000
-8.3	185898000000	571688000000	145741000000	394753000000	191788000000
-8.4	231902000000	740586000000	196688000000	464264000000	237591000000
-8.5	266251000000	881843000000	309435000000	555785000000	337065000000
-8.6	298860000000	941109000000	385333000000	525430000000	508266000000
-8.7	344624000000	1011430000000	492263000000	680830000000	624751000000
-8.8	386024000000	912963000000	476285000000	803978000000	735932000000
-8.9	415511000000	1005560000000	744667000000	903919000000	1013580000000
-9	451109000000		939187000000		1194510000000
-9.1	536253000000		1018910000000	958940000000	1511580000000
-9.2	563774000000		1155250000000		1737660000000
-9.3	591817000000		1149470000000	1059350000000	1796660000000
-9.4	539970000000
-9.5	597253000000	1052840000000	1248980000000		1980190000000
-9.6	641764000000		1299870000000	1155250000000
-9.7	958940000000	1100810000000		1052840000000
-9.8	836013000000			1149470000000
-9.9	1149470000000
-10	976386000000		1404040000000
-10.1	789041000000	1149470000000		1198850000000
-10.2	1248980000000		1457380000000
-10.3	1086340000000				2043680000000
-10.4
-10.5	1351550000000	1198850000000
-10.6				1248980000000
-10.7
-10.8
-10.9				1299870000000
-11
-11.1	924196000000			1351550000000
-11.2
-11.3	1404040000000
-11.4				1404040000000
-11.5
-11.6	984970000000
-11.7	1457380000000		1511580000000
-11.8
-11.9
-12
-12.1
-12.2		1248980000000	1566680000000
-12.3
-12.4
-12.5
-12.6	1155250000000
-12.7					2108410000000
-12.8
-12.9
-13
-13.1
-13.2		1299870000000
-13.3
-13.4	1511580000000
-13.5
-13.6
-13.7
-13.8	1566680000000
-13.9
-14
-14.1
-14.2
-14.3	1622700000000			1457380000000
-14.4
-14.5		1351550000000
-14.6				1511580000000
-14.7
-14.8
-14.9
-15
-15.1
-15.2			1622700000000
-15.3
-15.4		1457380000000	1679680000000
-15.5
-15.6
-15.7
-15.8		1511580000000
-15.9
-16
-16.1
-16.2		1566680000000
-16.3
-16.4				1566680000000
-16.5
-16.6					2174420000000
-16.7
-16.8
-16.9
-17
-17.1
-17.2
-17.3
-17.4
-17.5
-17.6				1622700000000
-17.7
-17.8				1679680000000
-17.9
-18
-18.1
-18.2
-18.3				1737660000000
-18.4			1737660000000
-18.5
-18.6
-18.7
-18.8
-18.9
-19		1622700000000		1796660000000
-19.1
-19.2
-19.3
-19.4
-19.5
-19.6
-19.7
-19.8
-19.9
-20
-20.1
-20.2
-20.3
-20.4
-20.5
-20.6
-20.7
-20.8
-20.9
-21
-21.1
-21.2
-21.3
-21.4
-21.5
-21.6
-21.7
-21.8
-21.9
-22
-22.1
-22.2
-22.3
-22.4
-22.5
-22.6
-22.7
-22.8
-22.9
-23
-23.1
-23.2
-23.3
-23.4
-23.5
-23.6
-23.7
-23.8
-23.9
-24
-24.1
-24.2
-24.3
-24.4
-24.5
-24.6
-24.7
-24.8
-24.9
-25
-25.1
-25.2
-25.3
-25.4
-25.5
-25.6
-25.7
-25.8
-25.9
-26
-26.1
-26.2
-26.3
-26.4
-26.5
-26.6
-26.7
-26.8
-26.9
-27
-27.1
-27.2
-27.3
-27.4
-27.5
-27.6
-27.7
-27.8
-27.9
-28
-28.1
-28.2
-28.3
-28.4
-28.5
-28.6
-28.7
-28.8
-28.9
-29
-29.1
-29.2
-29.3
-29.4
-29.5
-29.6
-29.7
-29.8
-29.9
-30

## Sheet: Hub Analysis Buff Fig.5
Normalized distribution functions representing the corresponding differential freezing spectra nm(T)
Snomax in water		Snomax in DPBS		Snomax in HEPES
Temperature (°C)	nm(T) [3 subpop]	Temperature (°C)	nm(T) [3 subpop]	Temperature (°C)	nm(T) [3 subpop]
-16.6	0	-27.4	0	-21.4	0
-16.5612	0	-27.3738	0	-21.3595	0
-16.5223	0	-27.3475	0	-21.319	0
-16.4835	0	-27.3213	0	-21.2786	0
-16.4446	0	-27.2951	0	-21.2381	0
-16.4058	0	-27.2689	0	-21.1976	0
-16.3669	0	-27.2426	0	-21.1571	0
-16.3281	0	-27.2164	0	-21.1166	0
-16.2892	0	-27.1902	0	-21.0761	0
-16.2504	0	-27.164	0	-21.0357	0
-16.2115	0	-27.1377	0	-20.9952	0
-16.1727	0	-27.1115	0	-20.9547	0
-16.1338	0	-27.0853	0	-20.9142	0
-16.095	0	-27.0591	0	-20.8738	0
-16.0561	0	-27.0328	0	-20.8333	0
-16.0173	0	-27.0066	0	-20.7928	0
-15.9785	0	-26.9804	0	-20.7523	0
-15.9396	0	-26.9541	0	-20.7118	0
-15.9008	0	-26.9279	0	-20.6713	0
-15.8619	0	-26.9017	0	-20.6309	0
-15.8231	0	-26.8755	0	-20.5904	0
-15.7842	0	-26.8493	0	-20.5499	0
-15.7454	0	-26.823	0	-20.5094	0
-15.7065	0	-26.7968	0	-20.4689	0
-15.6677	0	-26.7706	0	-20.4285	0
-15.6288	0	-26.7443	0	-20.388	0
-15.59	0	-26.7181	0	-20.3475	0
-15.5511	0	-26.6919	0	-20.307	0
-15.5123	0	-26.6657	0	-20.2665	0
-15.4734	0	-26.6394	0	-20.2261	0
-15.4346	0	-26.6132	0	-20.1856	0
-15.3957	0	-26.587	0	-20.1451	0
-15.3569	0	-26.5608	0	-20.1046	0
-15.318	0	-26.5345	0	-20.0641	0
-15.2792	0	-26.5083	0	-20.0236	0
-15.2403	0	-26.4821	0	-19.9832	0
-15.2015	0	-26.4559	0	-19.9427	0
-15.1627	0	-26.4296	0	-19.9022	0
-15.1238	0	-26.4034	0	-19.8617	0
-15.085	0	-26.3772	0	-19.8212	0
-15.0461	0	-26.351	0	-19.7808	0
-15.0073	0	-26.3247	0	-19.7403	0
-14.9684	0	-26.2985	0	-19.6998	0
-14.9296	0	-26.2723	0	-19.6593	0
-14.8907	0	-26.2461	0	-19.6188	0
-14.8519	0	-26.2198	0	-19.5784	0
-14.813	0	-26.1936	0	-19.5379	0
-14.7742	0	-26.1674	0	-19.4974	0
-14.7353	0	-26.1411	0	-19.4569	0
-14.6965	0	-26.1149	0	-19.4164	0
-14.6576	0	-26.0887	0	-19.3759	0
-14.6188	0	-26.0625	0	-19.3355	0
-14.58	0	-26.0362	0	-19.295	0
-14.5411	0	-26.01	0	-19.2545	0
-14.5023	0	-25.9838	0	-19.214	0
-14.4634	0	-25.9576	0	-19.1735	0
-14.4246	0	-25.9313	0	-19.1331	0
-14.3857	0	-25.9051	0	-19.0926	0
-14.3469	0	-25.8789	0	-19.0521	0
-14.308	0	-25.8527	0	-19.0116	0
-14.2692	0	-25.8264	0	-18.9711	0
-14.2303	0	-25.8002	0	-18.9307	0
-14.1915	0	-25.774	0	-18.8902	0
-14.1526	0	-25.7477	0	-18.8497	0
-14.1138	0	-25.7215	0	-18.8092	0
-14.0749	1e-08	-25.6953	0	-18.7687	0
-14.0361	1e-08	-25.6691	0	-18.7283	0
-13.9972	1e-08	-25.6428	0	-18.6878	0
-13.9584	1e-08	-25.6166	0	-18.6473	0
-13.9195	2e-08	-25.5904	0	-18.6068	0
-13.8807	2e-08	-25.5642	0	-18.5663	0
-13.8419	3e-08	-25.5379	0	-18.5258	0
-13.803	4e-08	-25.5117	0	-18.4854	0
-13.7642	5e-08	-25.4855	0	-18.4449	0
-13.7253	7e-08	-25.4593	0	-18.4044	0
-13.6865	9e-08	-25.433	0	-18.3639	0
-13.6476	1.2e-07	-25.4068	0	-18.3235	0
-13.6088	1.6e-07	-25.3806	0	-18.283	0
-13.5699	2e-07	-25.3544	0	-18.2425	0
-13.5311	2.6e-07	-25.3281	0	-18.202	0
-13.4922	3.4e-07	-25.3019	0	-18.1615	0
-13.4534	4.5e-07	-25.2757	0	-18.121	0
-13.4145	5.8e-07	-25.2494	0	-18.0806	0
-13.3757	7.5e-07	-25.2232	0	-18.0401	0
-13.3368	9.6e-07	-25.197	0	-17.9996	0
-13.298	1.24e-06	-25.1708	0	-17.9591	0
-13.2591	1.58e-06	-25.1445	0	-17.9186	0
-13.2203	2.03e-06	-25.1183	0	-17.8782	0
-13.1814	2.58e-06	-25.0921	0	-17.8377	0
-13.1426	3.29e-06	-25.0659	0	-17.7972	0
-13.1038	4.18e-06	-25.0396	0	-17.7567	0
-13.0649	5.29e-06	-25.0134	0	-17.7162	0
-13.0261	6.68e-06	-24.9872	0	-17.6758	0
-12.9872	8.42e-06	-24.961	0	-17.6353	0
-12.9484	1.059e-05	-24.9347	0	-17.5948	0
-12.9095	1.328e-05	-24.9085	0	-17.5543	0
-12.8707	1.662e-05	-24.8823	0	-17.5138	0
-12.8318	2.075e-05	-24.8561	0	-17.4733	0
-12.793	2.584e-05	-24.8298	0	-17.4329	0
-12.7541	3.21e-05	-24.8036	0	-17.3924	0
-12.7153	3.979e-05	-24.7774	0	-17.3519	0
-12.6764	4.919e-05	-24.7511	0	-17.3114	0
-12.6376	6.067e-05	-24.7249	0	-17.2709	0
-12.5988	7.465e-05	-24.6987	0	-17.2305	0
-12.5599	9.162e-05	-24.6725	0	-17.19	0
-12.5211	0.00011219	-24.6462	0	-17.1495	0
-12.4822	0.00013704	-24.62	0	-17.109	0
-12.4434	0.000167	-24.5938	0	-17.0685	0
-12.4045	0.00020302	-24.5676	0	-17.0281	0
-12.3657	0.0002462	-24.5413	0	-16.9876	0
-12.3268	0.00029786	-24.5151	0	-16.9471	0
-12.288	0.00035948	-24.4889	0	-16.9066	0
-12.2491	0.00043282	-24.4627	0	-16.8661	0
-12.2103	0.00051985	-24.4364	0	-16.8256	0
-12.1714	0.00062289	-24.4102	0	-16.7852	0
-12.1326	0.00074455	-24.384	0	-16.7447	0
-12.0937	0.00088782	-24.3578	0	-16.7042	0
-12.0549	0.00106	-24.3315	0	-16.6637	0
-12.016	0.00125	-24.3053	0	-16.6232	0
-11.9772	0.00148	-24.2791	0	-16.5828	0
-11.9383	0.00175	-24.2528	0	-16.5423	0
-11.8995	0.00206	-24.2266	0	-16.5018	0
-11.8606	0.00243	-24.2004	0	-16.4613	0
-11.8218	0.00284	-24.1742	0	-16.4208	0
-11.783	0.00333	-24.148	0	-16.3804	0
-11.7441	0.00388	-24.1217	0	-16.3399	0
-11.7053	0.00452	-24.0955	0	-16.2994	0
-11.6664	0.00525	-24.0693	0	-16.2589	0
-11.6276	0.00608	-24.043	0	-16.2184	0
-11.5887	0.00703	-24.0168	0	-16.178	0
-11.5499	0.0081	-23.9906	0	-16.1375	0
-11.511	0.00932	-23.9644	0	-16.097	0
-11.4722	0.01069	-23.9381	0	-16.0565	0
-11.4333	0.01223	-23.9119	0	-16.016	0
-11.3945	0.01397	-23.8857	0	-15.9756	0
-11.3556	0.01591	-23.8595	0	-15.9351	0
-11.3168	0.01808	-23.8332	0	-15.8946	0
-11.2779	0.02049	-23.807	0	-15.8541	0
-11.2391	0.02318	-23.7808	0	-15.8136	0
-11.2003	0.02614	-23.7545	0	-15.7731	0
-11.1614	0.02942	-23.7283	0	-15.7327	0
-11.1226	0.03303	-23.7021	0	-15.6922	0
-11.0837	0.037	-23.6759	0	-15.6517	0
-11.0449	0.04134	-23.6497	0	-15.6112	0
-11.006	0.04607	-23.6234	0	-15.5707	0
-10.9672	0.05123	-23.5972	0	-15.5303	0
-10.9283	0.05683	-23.571	0	-15.4898	0
-10.8895	0.06288	-23.5447	0	-15.4493	0
-10.8506	0.06942	-23.5185	0	-15.4088	0
-10.8118	0.07645	-23.4923	0	-15.3683	0
-10.7729	0.08398	-23.4661	0	-15.3279	0
-10.7341	0.09204	-23.4398	0	-15.2874	0
-10.6952	0.10063	-23.4136	0	-15.2469	0
-10.6564	0.10976	-23.3874	0	-15.2064	0
-10.6175	0.11942	-23.3612	0	-15.1659	0
-10.5787	0.12963	-23.3349	0	-15.1255	0
-10.5398	0.14036	-23.3087	0	-15.085	0
-10.501	0.15162	-23.2825	0	-15.0445	0
-10.4622	0.16339	-23.2563	0	-15.004	0
-10.4233	0.17565	-23.23	0	-14.9635	0
-10.3845	0.18837	-23.2038	0	-14.923	0
-10.3456	0.20153	-23.1776	0	-14.8826	0
-10.3068	0.21508	-23.1514	0	-14.8421	0
-10.2679	0.229	-23.1251	0	-14.8016	0
-10.2291	0.24323	-23.0989	0	-14.7611	0
-10.1902	0.25772	-23.0727	0	-14.7206	0
-10.1514	0.27242	-23.0465	0	-14.6802	0
-10.1125	0.28726	-23.0202	0	-14.6397	0
-10.0737	0.30219	-22.994	0	-14.5992	0
-10.0348	0.31712	-22.9678	0	-14.5587	0
-9.99599	0.33199	-22.9415	0	-14.5182	0
-9.95714	0.34672	-22.9153	0	-14.4778	0
-9.9183	0.36123	-22.8891	0	-14.4373	0
-9.87945	0.37544	-22.8629	0	-14.3968	0
-9.8406	0.38927	-22.8366	0	-14.3563	0
-9.80175	0.40264	-22.8104	0	-14.3158	0
-9.76291	0.41547	-22.7842	0	-14.2753	0
-9.72406	0.42767	-22.758	0	-14.2349	0
-9.68521	0.43917	-22.7317	0	-14.1944	0
-9.64637	0.44989	-22.7055	0	-14.1539	0
-9.60752	0.45977	-22.6793	0	-14.1134	0
-9.56867	0.46873	-22.6531	0	-14.073	0
-9.52982	0.47672	-22.6268	0	-14.0325	0
-9.49098	0.48367	-22.6006	0	-13.992	0
-9.45213	0.48955	-22.5744	0	-13.9515	0
-9.41328	0.4943	-22.5481	0	-13.911	0
-9.37444	0.4979	-22.5219	0	-13.8705	0
-9.33559	0.50031	-22.4957	0	-13.8301	0
-9.29674	0.50153	-22.4695	0	-13.7896	0
-9.25789	0.50154	-22.4432	0	-13.7491	0
-9.21905	0.50034	-22.417	0	-13.7086	0
-9.1802	0.49794	-22.3908	0	-13.6681	0
-9.14135	0.49436	-22.3646	0	-13.6277	0
-9.10251	0.48963	-22.3383	0	-13.5872	0
-9.06366	0.48377	-22.3121	0	-13.5467	0
-9.02481	0.47683	-22.2859	0	-13.5062	0
-8.98596	0.46886	-22.2597	0	-13.4657	0
-8.94712	0.45992	-22.2334	0	-13.4253	0
-8.90827	0.45005	-22.2072	0	-13.3848	0
-8.86942	0.43934	-22.181	0	-13.3443	0
-8.83058	0.42785	-22.1547	0	-13.3038	0
-8.79173	0.41566	-22.1285	0	-13.2633	0
-8.75288	0.40285	-22.1023	0	-13.2228	0
-8.71404	0.38948	-22.0761	0	-13.1824	0
-8.67519	0.37566	-22.0498	0	-13.1419	0
-8.63634	0.36145	-22.0236	0	-13.1014	0
-8.59749	0.34694	-21.9974	0	-13.0609	0
-8.55865	0.33222	-21.9712	0	-13.0204	0
-8.5198	0.31735	-21.9449	0	-12.98	0
-8.48095	0.30242	-21.9187	0	-12.9395	0
-8.44211	0.2875	-21.8925	0	-12.899	0
-8.40326	0.27265	-21.8663	0	-12.8585	1e-08
-8.36441	0.25795	-21.84	0	-12.818	1e-08
-8.32556	0.24345	-21.8138	0	-12.7776	1e-08
-8.28672	0.22922	-21.7876	0	-12.7371	2e-08
-8.24787	0.2153	-21.7614	0	-12.6966	3e-08
-8.20902	0.20173	-21.7351	0	-12.6561	4e-08
-8.17018	0.18857	-21.7089	0	-12.6156	5e-08
-8.13133	0.17584	-21.6827	0	-12.5752	8e-08
-8.09248	0.16358	-21.6565	0	-12.5347	1.1e-07
-8.05363	0.1518	-21.6302	0	-12.4942	1.5e-07
-8.01479	0.14054	-21.604	0	-12.4537	2.1e-07
-7.97594	0.12979	-21.5778	0	-12.4132	2.9e-07
-7.93709	0.11958	-21.5515	0	-12.3727	4e-07
-7.89825	0.10991	-21.5253	0	-12.3323	5.5e-07
-7.8594	0.10078	-21.4991	0	-12.2918	7.5e-07
-7.82055	0.09218	-21.4729	0	-12.2513	1.03e-06
-7.7817	0.08412	-21.4467	0	-12.2108	1.4e-06
-7.74286	0.07657	-21.4204	0	-12.1703	1.91e-06
-7.70401	0.06954	-21.3942	0	-12.1299	2.58e-06
-7.66516	0.063	-21.368	0	-12.0894	3.48e-06
-7.62632	0.05695	-21.3417	0	-12.0489	4.67e-06
-7.58747	0.05135	-21.3155	0	-12.0084	6.25e-06
-7.54862	0.04619	-21.2893	0	-11.9679	8.33e-06
-7.50977	0.04146	-21.2631	0	-11.9275	1.107e-05
-7.47093	0.03712	-21.2368	0	-11.887	1.465e-05
-7.43208	0.03316	-21.2106	0	-11.8465	1.932e-05
-7.39323	0.02956	-21.1844	0	-11.806	2.539e-05
-7.35439	0.02629	-21.1582	0	-11.7655	3.324e-05
-7.31554	0.02333	-21.1319	0	-11.725	4.335e-05
-7.27669	0.02067	-21.1057	0	-11.6846	5.634e-05
-7.23784	0.01827	-21.0795	0	-11.6441	7.295e-05
-7.199	0.01613	-21.0532	0	-11.6036	9.412e-05
-7.16015	0.01421	-21.027	0	-11.5631	0.00012098
-7.1213	0.01251	-21.0008	0	-11.5227	0.00015494
-7.08246	0.011	-20.9746	0	-11.4822	0.0001977
-7.04361	0.00966	-20.9484	0	-11.4417	0.00025135
-7.00476	0.00849	-20.9221	0	-11.4012	0.00031839
-6.96591	0.00747	-20.8959	0	-11.3607	0.00040184
-6.92707	0.00658	-20.8697	0	-11.3202	0.00050531
-6.88822	0.00581	-20.8434	0	-11.2798	0.0006331
-6.84937	0.00514	-20.8172	0	-11.2393	0.00079032
-6.81053	0.00458	-20.791	0	-11.1988	0.00098296
-6.77168	0.0041	-20.7648	0	-11.1583	0.00122
-6.73283	0.0037	-20.7385	0	-11.1178	0.0015
-6.69398	0.00337	-20.7123	0	-11.0773	0.00185
-6.65514	0.0031	-20.6861	0	-11.0369	0.00227
-6.61629	0.00288	-20.6599	0	-10.9964	0.00277
-6.57744	0.00271	-20.6336	0	-10.9559	0.00337
-6.5386	0.00259	-20.6074	0	-10.9154	0.00409
-6.49975	0.0025	-20.5812	0	-10.875	0.00493
-6.4609	0.00244	-20.555	0	-10.8345	0.00594
-6.42206	0.00241	-20.5287	0	-10.794	0.00712
-6.38321	0.0024	-20.5025	0	-10.7535	0.00851
-6.34436	0.00241	-20.4763	0	-10.713	0.01013
-6.30551	0.00243	-20.4501	0	-10.6725	0.01201
-6.26667	0.00246	-20.4238	0	-10.6321	0.01419
-6.22782	0.00251	-20.3976	0	-10.5916	0.01671
-6.18897	0.00256	-20.3714	0	-10.5511	0.0196
-6.15013	0.00261	-20.3452	0	-10.5106	0.02291
-6.11128	0.00266	-20.3189	0	-10.4701	0.02667
-6.07243	0.00271	-20.2927	0	-10.4297	0.03095
-6.03358	0.00276	-20.2665	0	-10.3892	0.03578
-5.99474	0.0028	-20.2402	0	-10.3487	0.04121
-5.95589	0.00284	-20.214	0	-10.3082	0.04729
-5.91704	0.00286	-20.1878	0	-10.2677	0.05407
-5.8782	0.00288	-20.1616	0	-10.2272	0.0616
-5.83935	0.00289	-20.1353	0	-10.1868	0.06991
-5.8005	0.00289	-20.1091	0	-10.1463	0.07907
-5.76165	0.00288	-20.0829	0	-10.1058	0.08909
-5.72281	0.00286	-20.0567	0	-10.0653	0.10002
-5.68396	0.00283	-20.0304	0	-10.0249	0.11188
-5.64511	0.00278	-20.0042	0	-9.98437	0.12468
-5.60627	0.00273	-19.978	0	-9.94389	0.13845
-5.56742	0.00266	-19.9518	0	-9.90341	0.15317
-5.52857	0.00259	-19.9255	0	-9.86293	0.16885
-5.48972	0.00251	-19.8993	0	-9.82244	0.18544
-5.45088	0.00242	-19.8731	0	-9.78196	0.20292
-5.41203	0.00233	-19.8468	0	-9.74148	0.22124
-5.37318	0.00223	-19.8206	0	-9.701	0.24033
-5.33434	0.00212	-19.7944	0	-9.66052	0.26012
-5.29549	0.00201	-19.7682	0	-9.62004	0.28051
-5.25664	0.0019	-19.7419	0	-9.57956	0.30139
-5.21779	0.00179	-19.7157	0	-9.53908	0.32264
-5.17895	0.00168	-19.6895	0	-9.4986	0.34413
-5.1401	0.00157	-19.6633	0	-9.45812	0.36571
-5.10125	0.00146	-19.637	0	-9.41764	0.38723
-5.06241	0.00135	-19.6108	0	-9.37715	0.40851
-5.02356	0.00125	-19.5846	0	-9.33667	0.42939
-4.98471	0.00115	-19.5584	0	-9.29619	0.44969
-4.94586	0.00105	-19.5321	0	-9.25571	0.46923
-4.90702	0.00096362	-19.5059	0	-9.21523	0.48782
-4.86817	0.00088265	-19.4797	0	-9.17475	0.50531
-4.82932	0.00080975	-19.4535	0	-9.13427	0.52151
-4.79048	0.0007459	-19.4272	0	-9.09379	0.53626
-4.75163	0.00069211	-19.401	0	-9.05331	0.54942
-4.71278	0.00064934	-19.3748	0	-9.01283	0.56084
-4.67393	0.00061851	-19.3485	0	-8.97234	0.57041
-4.63509	0.00060036	-19.3223	0	-8.93186	0.57803
-4.59624	0.00059538	-19.2961	0	-8.89138	0.58361
-4.55739	0.00060371	-19.2699	0	-8.8509	0.58709
-4.51855	0.00062504	-19.2436	0	-8.81042	0.58843
-4.4797	0.00065846	-19.2174	0	-8.76994	0.58762
-4.44085	0.00070244	-19.1912	0	-8.72946	0.58467
-4.40201	0.00075482	-19.165	0	-8.68898	0.57962
-4.36316	0.00081278	-19.1387	0	-8.6485	0.5725
-4.32431	0.000873	-19.1125	0	-8.60802	0.56341
-4.28546	0.00093179	-19.0863	0	-8.56754	0.55244
-4.24662	0.00098532	-19.0601	0	-8.52705	0.53971
-4.20777	0.00103	-19.0338	0	-8.48657	0.52534
-4.16892	0.00106	-19.0076	0	-8.44609	0.50949
-4.13008	0.00108	-18.9814	0	-8.40561	0.49231
-4.09123	0.00108	-18.9552	0	-8.36513	0.47397
-4.05238	0.00106	-18.9289	0	-8.32465	0.45465
-4.01353	0.00103	-18.9027	0	-8.28417	0.43453
-3.97469	0.00097928	-18.8765	0	-8.24369	0.41378
-3.93584	0.00091551	-18.8502	0	-8.20321	0.39258
-3.89699	0.00084084	-18.824	0	-8.16273	0.37111
-3.85815	0.00075856	-18.7978	0	-8.12224	0.34953
-3.8193	0.00067211	-18.7716	0	-8.08176	0.328
-3.78045	0.00058483	-18.7453	0	-8.04128	0.30667
-3.7416	0.00049972	-18.7191	0	-8.0008	0.28569
-3.70276	0.00041928	-18.6929	0	-7.96032	0.26517
-3.66391	0.00034542	-18.6667	0	-7.91984	0.24522
-3.62506	0.00027942	-18.6404	0	-7.87936	0.22595
-3.58622	0.00022193	-18.6142	0	-7.83888	0.20743
-3.54737	0.00017308	-18.588	0	-7.7984	0.18973
-3.50852	0.00013253	-18.5618	0	-7.75792	0.17291
-3.46967	9.964e-05	-18.5355	0	-7.71743	0.15701
-3.43083	7.356e-05	-18.5093	0	-7.67695	0.14204
-3.39198	5.332e-05	-18.4831	0	-7.63647	0.12804
-3.35313	3.796e-05	-18.4569	0	-7.59599	0.11499
-3.31429	2.654e-05	-18.4306	0	-7.55551	0.1029
-3.27544	1.822e-05	-18.4044	0	-7.51503	0.09174
-3.23659	1.229e-05	-18.3782	0	-7.47455	0.08149
-3.19774	8.14e-06	-18.3519	0	-7.43407	0.07213
-3.1589	5.3e-06	-18.3257	0	-7.39359	0.0636
-3.12005	3.39e-06	-18.2995	0	-7.35311	0.05588
-3.0812	2.13e-06	-18.2733	0	-7.31263	0.04892
-3.04236	1.32e-06	-18.2471	0	-7.27214	0.04268
-3.00351	8.1e-07	-18.2208	0	-7.23166	0.03709
-2.96466	4.8e-07	-18.1946	0	-7.19118	0.03212
-2.92581	2.9e-07	-18.1684	0	-7.1507	0.02772
-2.88697	1.7e-07	-18.1421	0	-7.11022	0.02384
-2.84812	1e-07	-18.1159	0	-7.06974	0.02044
-2.80927	6e-08	-18.0897	0	-7.02926	0.01746
-2.77043	3e-08	-18.0635	0	-6.98878	0.01488
-2.73158	2e-08	-18.0372	0	-6.9483	0.01264
-2.69273	1e-08	-18.011	0	-6.90782	0.01073
-2.65388	1e-08	-17.9848	0	-6.86733	0.00909
-2.61504	0	-17.9586	0	-6.82685	0.00771
-2.57619	0	-17.9323	0	-6.78637	0.00655
-2.53734	0	-17.9061	0	-6.74589	0.00559
-2.4985	0	-17.8799	0	-6.70541	0.00481
-2.45965	0	-17.8536	0	-6.66493	0.0042
-2.4208	0	-17.8274	0	-6.62445	0.00372
-2.38195	0	-17.8012	0	-6.58397	0.00338
-2.34311	0	-17.775	0	-6.54349	0.00315
-2.30426	0	-17.7488	0	-6.50301	0.00303
-2.26541	0	-17.7225	0	-6.46253	0.00301
-2.22657	0	-17.6963	0	-6.42204	0.00308
-2.18772	0	-17.6701	0	-6.38156	0.00322
-2.14887	0	-17.6438	0	-6.34108	0.00344
-2.11003	0	-17.6176	0	-6.3006	0.00372
-2.07118	0	-17.5914	0	-6.26012	0.00406
-2.03233	0	-17.5652	0	-6.21964	0.00445
-1.99348	0	-17.5389	0	-6.17916	0.00487
-1.95464	0	-17.5127	0	-6.13868	0.00533
-1.91579	0	-17.4865	0	-6.0982	0.0058
-1.87694	0	-17.4603	0	-6.05772	0.00629
-1.8381	0	-17.434	0	-6.01723	0.00677
-1.79925	0	-17.4078	0	-5.97675	0.00723
-1.7604	0	-17.3816	0	-5.93627	0.00767
-1.72155	0	-17.3554	0	-5.89579	0.00807
-1.68271	0	-17.3291	0	-5.85531	0.00843
-1.64386	0	-17.3029	0	-5.81483	0.00872
-1.60501	0	-17.2767	0	-5.77435	0.00895
-1.56617	0	-17.2505	0	-5.73387	0.00911
-1.52732	0	-17.2242	0	-5.69339	0.0092
-1.48847	0	-17.198	0	-5.65291	0.0092
-1.44962	0	-17.1718	0	-5.61242	0.00913
-1.41078	0	-17.1456	0	-5.57194	0.00898
-1.37193	0	-17.1193	0	-5.53146	0.00875
-1.33308	0	-17.0931	0	-5.49098	0.00846
-1.29424	0	-17.0669	0	-5.4505	0.00811
-1.25539	0	-17.0406	0	-5.41002	0.00771
-1.21654	0	-17.0144	0	-5.36954	0.00726
-1.17769	0	-16.9882	0	-5.32906	0.00679
-1.13885	0	-16.962	0	-5.28858	0.0063
-1.1	0	-16.9357	0	-5.2481	0.0058
		-16.9095	0	-5.20762	0.0053
		-16.8833	0	-5.16713	0.00482
		-16.8571	0	-5.12665	0.00436
		-16.8308	0	-5.08617	0.00394
		-16.8046	0	-5.04569	0.00356
		-16.7784	0	-5.00521	0.00323
		-16.7522	0	-4.96473	0.00295
		-16.7259	0	-4.92425	0.00274
		-16.6997	0	-4.88377	0.00258
		-16.6735	0	-4.84329	0.00249
		-16.6472	0	-4.80281	0.00247
		-16.621	0	-4.76232	0.00249
		-16.5948	0	-4.72184	0.00257
		-16.5686	0	-4.68136	0.00269
		-16.5423	0	-4.64088	0.00284
		-16.5161	0	-4.6004	0.00301
		-16.4899	0	-4.55992	0.00318
		-16.4637	0	-4.51944	0.00335
		-16.4374	0	-4.47896	0.0035
		-16.4112	0	-4.43848	0.00361
		-16.385	0	-4.398	0.00368
		-16.3588	0	-4.35752	0.00371
		-16.3325	0	-4.31703	0.00367
		-16.3063	0	-4.27655	0.00359
		-16.2801	0	-4.23607	0.00345
		-16.2538	0	-4.19559	0.00326
		-16.2276	0	-4.15511	0.00304
		-16.2014	0	-4.11463	0.00278
		-16.1752	0	-4.07415	0.0025
		-16.1489	0	-4.03367	0.00222
		-16.1227	0	-3.99319	0.00193
		-16.0965	0	-3.95271	0.00166
		-16.0703	0	-3.91222	0.00139
		-16.044	0	-3.87174	0.00116
		-16.0178	0	-3.83126	0.00094082
		-15.9916	0	-3.79078	0.00075356
		-15.9654	0	-3.7503	0.00059348
		-15.9391	0	-3.70982	0.0004596
		-15.9129	0	-3.66934	0.00034997
		-15.8867	0	-3.62886	0.00026204
		-15.8605	0	-3.58838	0.00019291
		-15.8342	0	-3.5479	0.00013965
		-15.808	0	-3.50741	9.94e-05
		-15.7818	0	-3.46693	6.957e-05
		-15.7556	0	-3.42645	4.787e-05
		-15.7293	0	-3.38597	3.239e-05
		-15.7031	0	-3.34549	2.155e-05
		-15.6769	0	-3.30501	1.41e-05
		-15.6507	0	-3.26453	9.07e-06
		-15.6244	0	-3.22405	5.74e-06
		-15.5982	0	-3.18357	3.57e-06
		-15.572	0	-3.14309	2.18e-06
		-15.5457	0	-3.10261	1.31e-06
		-15.5195	0	-3.06212	7.8e-07
		-15.4933	0	-3.02164	4.5e-07
		-15.4671	0	-2.98116	2.6e-07
		-15.4408	0	-2.94068	1.4e-07
		-15.4146	0	-2.9002	8e-08
		-15.3884	0	-2.85972	4e-08
		-15.3622	0	-2.81924	2e-08
		-15.3359	0	-2.77876	1e-08
		-15.3097	0	-2.73828	1e-08
		-15.2835	0	-2.6978	0
		-15.2573	0	-2.65731	0
		-15.231	0	-2.61683	0
		-15.2048	0	-2.57635	0
		-15.1786	0	-2.53587	0
		-15.1524	0	-2.49539	0
		-15.1261	0	-2.45491	0
		-15.0999	0	-2.41443	0
		-15.0737	0	-2.37395	0
		-15.0474	0	-2.33347	0
		-15.0212	0	-2.29299	0
		-14.995	0	-2.25251	0
		-14.9688	0	-2.21202	0
		-14.9425	0	-2.17154	0
		-14.9163	0	-2.13106	0
		-14.8901	0	-2.09058	0
		-14.8639	0	-2.0501	0
		-14.8376	0	-2.00962	0
		-14.8114	0	-1.96914	0
		-14.7852	0	-1.92866	0
		-14.759	0	-1.88818	0
		-14.7327	0	-1.8477	0
		-14.7065	0	-1.80721	0
		-14.6803	0	-1.76673	0
		-14.654	0	-1.72625	0
		-14.6278	0	-1.68577	0
		-14.6016	0	-1.64529	0
		-14.5754	0	-1.60481	0
		-14.5491	0	-1.56433	0
		-14.5229	0	-1.52385	0
		-14.4967	0	-1.48337	0
		-14.4705	0	-1.44289	0
		-14.4442	0	-1.4024	0
		-14.418	0	-1.36192	0
		-14.3918	0	-1.32144	0
		-14.3656	0	-1.28096	0
		-14.3393	0	-1.24048	0
		-14.3131	0	-1.2	0
		-14.2869	0
		-14.2607	0
		-14.2344	0
		-14.2082	0
		-14.182	0
		-14.1558	0
		-14.1295	0
		-14.1033	0
		-14.0771	0
		-14.0509	0
		-14.0246	0
		-13.9984	0
		-13.9722	0
		-13.9459	0
		-13.9197	0
		-13.8935	0
		-13.8673	1e-08
		-13.841	1e-08
		-13.8148	1e-08
		-13.7886	1e-08
		-13.7624	1e-08
		-13.7361	1e-08
		-13.7099	1e-08
		-13.6837	2e-08
		-13.6575	2e-08
		-13.6312	2e-08
		-13.605	3e-08
		-13.5788	3e-08
		-13.5526	4e-08
		-13.5263	4e-08
		-13.5001	5e-08
		-13.4739	6e-08
		-13.4476	7e-08
		-13.4214	9e-08
		-13.3952	1e-07
		-13.369	1.2e-07
		-13.3427	1.4e-07
		-13.3165	1.6e-07
		-13.2903	1.9e-07
		-13.2641	2.2e-07
		-13.2378	2.5e-07
		-13.2116	2.9e-07
		-13.1854	3.4e-07
		-13.1592	4e-07
		-13.1329	4.6e-07
		-13.1067	5.4e-07
		-13.0805	6.2e-07
		-13.0542	7.2e-07
		-13.028	8.4e-07
		-13.0018	9.7e-07
		-12.9756	1.12e-06
		-12.9494	1.3e-06
		-12.9231	1.5e-06
		-12.8969	1.72e-06
		-12.8707	1.99e-06
		-12.8444	2.29e-06
		-12.8182	2.63e-06
		-12.792	3.02e-06
		-12.7658	3.47e-06
		-12.7395	3.99e-06
		-12.7133	4.57e-06
		-12.6871	5.24e-06
		-12.6609	6e-06
		-12.6346	6.86e-06
		-12.6084	7.84e-06
		-12.5822	8.95e-06
		-12.556	1.021e-05
		-12.5297	1.164e-05
		-12.5035	1.326e-05
		-12.4773	1.509e-05
		-12.4511	1.716e-05
		-12.4248	1.95e-05
		-12.3986	2.213e-05
		-12.3724	2.511e-05
		-12.3461	2.846e-05
		-12.3199	3.223e-05
		-12.2937	3.647e-05
		-12.2675	4.123e-05
		-12.2412	4.658e-05
		-12.215	5.257e-05
		-12.1888	5.929e-05
		-12.1626	6.681e-05
		-12.1363	7.523e-05
		-12.1101	8.463e-05
		-12.0839	9.514e-05
		-12.0577	0.00010685
		-12.0314	0.00011991
		-12.0052	0.00013446
		-11.979	0.00015065
		-11.9527	0.00016864
		-11.9265	0.00018863
		-11.9003	0.00021081
		-11.8741	0.00023541
		-11.8478	0.00026266
		-11.8216	0.00029282
		-11.7954	0.00032617
		-11.7692	0.00036303
		-11.7429	0.00040371
		-11.7167	0.00044858
		-11.6905	0.00049803
		-11.6643	0.00055247
		-11.638	0.00061236
		-11.6118	0.00067818
		-11.5856	0.00075045
		-11.5594	0.00082974
		-11.5331	0.00091664
		-11.5069	0.00101
		-11.4807	0.00112
		-11.4544	0.00123
		-11.4282	0.00135
		-11.402	0.00149
		-11.3758	0.00164
		-11.3496	0.0018
		-11.3233	0.00197
		-11.2971	0.00216
		-11.2709	0.00237
		-11.2446	0.0026
		-11.2184	0.00284
		-11.1922	0.0031
		-11.166	0.00339
		-11.1397	0.0037
		-11.1135	0.00403
		-11.0873	0.00439
		-11.0611	0.00478
		-11.0348	0.0052
		-11.0086	0.00565
		-10.9824	0.00613
		-10.9562	0.00665
		-10.9299	0.00721
		-10.9037	0.00781
		-10.8775	0.00845
		-10.8513	0.00914
		-10.825	0.00987
		-10.7988	0.01066
		-10.7726	0.0115
		-10.7463	0.01239
		-10.7201	0.01334
		-10.6939	0.01435
		-10.6677	0.01543
		-10.6414	0.01657
		-10.6152	0.01779
		-10.589	0.01907
		-10.5628	0.02044
		-10.5365	0.02188
		-10.5103	0.0234
		-10.4841	0.02501
		-10.4579	0.02671
		-10.4316	0.0285
		-10.4054	0.03039
		-10.3792	0.03237
		-10.3529	0.03445
		-10.3267	0.03664
		-10.3005	0.03894
		-10.2743	0.04134
		-10.248	0.04386
		-10.2218	0.04649
		-10.1956	0.04924
		-10.1694	0.05211
		-10.1431	0.0551
		-10.1169	0.05821
		-10.0907	0.06145
		-10.0645	0.06481
		-10.0382	0.06831
		-10.012	0.07193
		-9.98579	0.07568
		-9.95956	0.07956
		-9.93333	0.08357
		-9.90711	0.08771
		-9.88088	0.09198
		-9.85465	0.09637
		-9.82843	0.1009
		-9.8022	0.10555
		-9.77598	0.11032
		-9.74975	0.11521
		-9.72352	0.12022
		-9.6973	0.12534
		-9.67107	0.13058
		-9.64484	0.13592
		-9.61862	0.14136
		-9.59239	0.1469
		-9.56617	0.15253
		-9.53994	0.15824
		-9.51371	0.16403
		-9.48749	0.16989
		-9.46126	0.17582
		-9.43504	0.18181
		-9.40881	0.18784
		-9.38258	0.19391
		-9.35636	0.20001
		-9.33013	0.20614
		-9.3039	0.21227
		-9.27768	0.21841
		-9.25145	0.22454
		-9.22523	0.23065
		-9.199	0.23673
		-9.17277	0.24278
		-9.14655	0.24877
		-9.12032	0.25469
		-9.09409	0.26055
		-9.06787	0.26631
		-9.04164	0.27198
		-9.01542	0.27754
		-8.98919	0.28298
		-8.96296	0.28829
		-8.93674	0.29346
		-8.91051	0.29847
		-8.88428	0.30331
		-8.85806	0.30798
		-8.83183	0.31247
		-8.80561	0.31675
		-8.77938	0.32083
		-8.75315	0.3247
		-8.72693	0.32834
		-8.7007	0.33174
		-8.67447	0.33491
		-8.64825	0.33782
		-8.62202	0.34048
		-8.5958	0.34287
		-8.56957	0.345
		-8.54334	0.34685
		-8.51712	0.34843
		-8.49089	0.34972
		-8.46466	0.35073
		-8.43844	0.35145
		-8.41221	0.35188
		-8.38599	0.35202
		-8.35976	0.35187
		-8.33353	0.35143
		-8.30731	0.35069
		-8.28108	0.34967
		-8.25485	0.34837
		-8.22863	0.34678
		-8.2024	0.34492
		-8.17618	0.34278
		-8.14995	0.34038
		-8.12372	0.33771
		-8.0975	0.33478
		-8.07127	0.33161
		-8.04505	0.32819
		-8.01882	0.32455
		-7.99259	0.32067
		-7.96637	0.31659
		-7.94014	0.31229
		-7.91391	0.3078
		-7.88769	0.30312
		-7.86146	0.29827
		-7.83524	0.29325
		-7.80901	0.28808
		-7.78278	0.28277
		-7.75656	0.27732
		-7.73033	0.27176
		-7.7041	0.26608
		-7.67788	0.26031
		-7.65165	0.25446
		-7.62543	0.24853
		-7.5992	0.24253
		-7.57297	0.23649
		-7.54675	0.23041
		-7.52052	0.2243
		-7.49429	0.21817
		-7.46807	0.21203
		-7.44184	0.20589
		-7.41562	0.19977
		-7.38939	0.19367
		-7.36316	0.1876
		-7.33694	0.18157
		-7.31071	0.17559
		-7.28448	0.16966
		-7.25826	0.16381
		-7.23203	0.15802
		-7.20581	0.15231
		-7.17958	0.14669
		-7.15335	0.14116
		-7.12713	0.13573
		-7.1009	0.13041
		-7.07467	0.12519
		-7.04845	0.12008
		-7.02222	0.1151
		-6.996	0.11023
		-6.96977	0.10549
		-6.94354	0.10088
		-6.91732	0.09641
		-6.89109	0.09207
		-6.86486	0.08787
		-6.83864	0.08381
		-6.81241	0.0799
		-6.78619	0.07614
		-6.75996	0.07253
		-6.73373	0.06908
		-6.70751	0.06579
		-6.68128	0.06266
		-6.65506	0.0597
		-6.62883	0.05692
		-6.6026	0.05431
		-6.57638	0.0519
		-6.55015	0.04967
		-6.52392	0.04765
		-6.4977	0.04583
		-6.47147	0.04423
		-6.44525	0.04285
		-6.41902	0.04171
		-6.39279	0.04082
		-6.36657	0.04018
		-6.34034	0.03981
		-6.31411	0.03972
		-6.28789	0.03992
		-6.26166	0.04041
		-6.23544	0.04122
		-6.20921	0.04234
		-6.18298	0.04379
		-6.15676	0.04557
		-6.13053	0.04768
		-6.1043	0.05014
		-6.07808	0.05294
		-6.05185	0.05607
		-6.02563	0.05954
		-5.9994	0.06332
		-5.97317	0.06742
		-5.94695	0.07181
		-5.92072	0.07647
		-5.89449	0.08138
		-5.86827	0.08651
		-5.84204	0.09182
		-5.81582	0.09729
		-5.78959	0.10286
		-5.76336	0.1085
		-5.73714	0.11416
		-5.71091	0.11979
		-5.68468	0.12534
		-5.65846	0.13075
		-5.63223	0.13598
		-5.60601	0.14097
		-5.57978	0.14567
		-5.55355	0.15003
		-5.52733	0.15399
		-5.5011	0.15753
		-5.47487	0.16059
		-5.44865	0.16314
		-5.42242	0.16515
		-5.3962	0.1666
		-5.36997	0.16746
		-5.34374	0.16773
		-5.31752	0.1674
		-5.29129	0.16647
		-5.26507	0.16495
		-5.23884	0.16286
		-5.21261	0.16022
		-5.18639	0.15705
		-5.16016	0.1534
		-5.13393	0.1493
		-5.10771	0.14479
		-5.08148	0.13993
		-5.05526	0.13476
		-5.02903	0.12935
		-5.0028	0.12374
		-4.97658	0.118
		-4.95035	0.11218
		-4.92412	0.10634
		-4.8979	0.10053
		-4.87167	0.09482
		-4.84545	0.08925
		-4.81922	0.08386
		-4.79299	0.07871
		-4.76677	0.07382
		-4.74054	0.06923
		-4.71431	0.06496
		-4.68809	0.06103
		-4.66186	0.05744
		-4.63564	0.05419
		-4.60941	0.05128
		-4.58318	0.04869
		-4.55696	0.0464
		-4.53073	0.04438
		-4.5045	0.04259
		-4.47828	0.04099
		-4.45205	0.03954
		-4.42583	0.03821
		-4.3996	0.03694
		-4.37337	0.03571
		-4.34715	0.03447
		-4.32092	0.0332
		-4.29469	0.03188
		-4.26847	0.03048
		-4.24224	0.029
		-4.21602	0.02744
		-4.18979	0.0258
		-4.16356	0.0241
		-4.13734	0.02234
		-4.11111	0.02056
		-4.08488	0.01877
		-4.05866	0.01699
		-4.03243	0.01525
		-4.00621	0.01357
		-3.97998	0.01197
		-3.95375	0.01046
		-3.92753	0.00906
		-3.9013	0.00777
		-3.87508	0.0066
		-3.84885	0.00556
		-3.82262	0.00463
		-3.7964	0.00383
		-3.77017	0.00313
		-3.74394	0.00254
		-3.71772	0.00203
		-3.69149	0.00162
		-3.66527	0.00127
		-3.63904	0.00099128
		-3.61281	0.00076519
		-3.58659	0.00058501
		-3.56036	0.000443
		-3.53413	0.00033229
		-3.50791	0.0002469
		-3.48168	0.00018174
		-3.45546	0.00013254
		-3.42923	9.578e-05
		-3.403	6.859e-05
		-3.37678	4.869e-05
		-3.35055	3.426e-05
		-3.32432	2.391e-05
		-3.2981	1.655e-05
		-3.27187	1.137e-05
		-3.24565	7.75e-06
		-3.21942	5.25e-06
		-3.19319	3.53e-06
		-3.16697	2.36e-06
		-3.14074	1.57e-06
		-3.11451	1.04e-06
		-3.08829	6.9e-07
		-3.06206	4.6e-07
		-3.03584	3e-07
		-3.00961	2e-07
		-2.98338	1.3e-07
		-2.95716	9e-08
		-2.93093	6e-08
		-2.9047	4e-08
		-2.87848	3e-08
		-2.85225	2e-08
		-2.82603	1e-08
		-2.7998	1e-08
		-2.77357	1e-08
		-2.74735	0
		-2.72112	0
		-2.69489	0
		-2.66867	0
		-2.64244	0
		-2.61622	0
		-2.58999	0
		-2.56376	0
		-2.53754	0
		-2.51131	0
		-2.48509	0
		-2.45886	0
		-2.43263	0
		-2.40641	0
		-2.38018	0
		-2.35395	0
		-2.32773	0
		-2.3015	0
		-2.27528	0
		-2.24905	0
		-2.22282	0
		-2.1966	0
		-2.17037	0
		-2.14414	0
		-2.11792	0
		-2.09169	0
		-2.06547	0
		-2.03924	0
		-2.01301	0
		-1.98679	0
		-1.96056	0
		-1.93433	0
		-1.90811	0
		-1.88188	0
		-1.85566	0
		-1.82943	0
		-1.8032	0
		-1.77698	0
		-1.75075	0
		-1.72452	0
		-1.6983	0
		-1.67207	0
		-1.64585	0
		-1.61962	0
		-1.59339	0
		-1.56717	0
		-1.54094	0
		-1.51471	0
		-1.48849	0
		-1.46226	0
		-1.43604	0
		-1.40981	0
		-1.38358	0
		-1.35736	0
		-1.33113	0
		-1.3049	0
		-1.27868	0
		-1.25245	0
		-1.22623	0
		-1.2	0

## Sheet: Freeze-Thaw Exp FIg.1
Freeze-thaw-cycles of aqueous Snomax solution (Cumulative number of IN per unit mass Nm)
Temperature (°C)	No1	No2	No3	No4	No5	No6	No7	No8	No9	No10	No11	No12
-0.1
-0.2
-0.3
-0.4
-0.5
-0.6
-0.7
-0.8
-0.9
-1
-1.1
-1.2
-1.3
-1.4
-1.5
-1.6
-1.7
-1.8
-1.9
-2
-2.1
-2.2
-2.3
-2.4
-2.5
-2.6			7017.8
-2.7	42182.3
-2.8	144520	14186.5	29003.8	70178	17829.6		7017.8
-2.9	560438	114313	77165.8	56423.4		10582.9	40380.5
-3	1.2287e+06	629479	259961	192966	114313	75169.7	52543	10582.9		17829.6
-3.1	2.17848e+06	1.61734e+06	863257	507936	361308	258914	191180	100862	40565.6	29003.8	25237.3	21512.8
-3.2	5.97349e+06	2.59334e+06	1.87789e+06	1.30523e+06	896976	563774	408626	235059	138510	105284	64966.8	36667
-3.3	8.60788e+06	4.67066e+06	3.05074e+06	2.12223e+06	1.6985e+06	1.09191e+06	732315	562161	303924	198826	139797	133382
-3.4	8.77312e+06	6.6677e+06	4.89321e+06	5.22872e+06	3.87717e+06	3.08921e+06	1.42084e+06	1.10081e+06	655449	434052	322992	208181
-3.5	14274700	2.52373e+06	6.00608e+06	7.53921e+06	6.41764e+06	4.76285e+06	2.3076e+06	1.85672e+06	1.24898e+06	847840	637102	422061
-3.6	28279900	4.45105e+06		9.8497e+06	8.72813e+06	5.97253e+06	6.41764e+06	3.36333e+06	1.85672e+06	1.51158e+06	1.10081e+06	738985
-3.7	44026100	7.78716e+06	2.52373e+06	10593500	11552500	7.89041e+06	7.22151e+06	4.76285e+06	3.36333e+06	2.17442e+06	1.91788e+06	1.10404e+06
-3.8	69043000	12489800	3.6667e+06	701780		10593500	7.89041e+06	6.41764e+06	4.48491e+06	3.66204e+06	2.7556e+06	2.10841e+06
-3.9	80035200	16796800	4.85025e+06	1.05829e+06	1.05829e+06		8.28302e+06	7.89041e+06	5.97253e+06	4.62098e+06	3.55947e+06	2.83592e+06
-4	103683000	25256200	9.66981e+06	1.78296e+06	1.78296e+06	701780	5.27574e+06	9.24196e+06	6.41764e+06	5.97253e+06	4.76285e+06	3.99017e+06
-4.1	127875000	19856100	8.6761e+06	4.45105e+06		1.41865e+06	1.78296e+06	10593500	7.89041e+06	7.53921e+06	6.93147e+06	5.3997e+06
-4.2	169942000	27629000	11494700	5.6633e+06	3.28134e+06	2.52373e+06	2.15128e+06		9.24196e+06	9.8497e+06	7.89041e+06	6.66466e+06
-4.3	231049000	35058400	17966600	9.45194e+06	4.05656e+06	3.28134e+06	6.93742e+06	701780		5.64765e+06	9.24196e+06	8.28302e+06
-4.4	230182000	49798500	24523600	10055600	6.92131e+06	4.45105e+06	4.05656e+06	1.05829e+06				9.8497e+06
-4.5	260044000	51656800	26771600	13515500	9.12963e+06	6.92131e+06	5.2543e+06	2.52373e+06		1.78296e+06	9.8497e+06	10593500
-4.6	326943000	61947300	37678700	17376600	11494700	9.12963e+06	5.6633e+06	3.28134e+06	5.81633e+06	6.85187e+06		701780
-4.7	318017000	71957100	41071500	20436800	16227000	12489800	8.6761e+06	4.85025e+06	2.90038e+06	2.90038e+06	701780	1.05829e+06
-4.8	366204000	69213100	52287200	16894700	19801900	18567200	11008100	5.6633e+06	7.72188e+06	4.85025e+06		1.41865e+06
-4.9		87353200	57704500	21638600	23806700	23104900	15115800	7.35143e+06	5.6633e+06	6.07739e+06	6.6677e+06	1.78296e+06
-5	480209000	94896600	36229700	37678700	26005300	26005300	18567200	9.5894e+06	6.92131e+06	6.92131e+06	4.45105e+06	11552500
-5.1			69314700	28864100	31781000	30026200	23104900	14040400	9.12963e+06	9.12963e+06	6.49668e+06	2.90038e+06
-5.2	394753000	110388000	44789300	35311500	34599600	36620400	27556000	17966600	12489800	11494700	9.5894e+06	4.45105e+06
-5.3	440261000	135926000	17829600	41470900	22348300	22348300	31781000	21744200	13515500	13515500	11494700	6.07739e+06
-5.4	485025000	145738000	82830200	61876600	28396400	25242300	35594700	23806700	17966600	15666800	12489800	9.12963e+06
-5.5	448491000	162270000	32813400	66646600	53997000	44849100	41071500	28359200	23806700	16796800	16796800	11008100
-5.6	500857000	173766000	64543300	56390400	35945500	53997000	28064000	30892100	28359200	19178800	21084100	13515500
-5.7	491102000	194568000	44510500	63670300	46610800	59725300	55799200	35594700	30026200	23104900	23806700	15115800
-5.8	557174000	224176000	56633000	69912100	54033700	40416600	66646600	38771700	38771700	26771600	25256200	19801900
-5.9	522872000	241711000	60773900	92419600	67416400	78904100		49110200	42283700	28359200	30892100	26005300
-6	557992000	252562000	69213100	81284100	65655200	17829600	75392100	55799200	46209800	35594700	38771700	30026200
-6.1	597253000	260053000	95894000	64966800		58828400	14186500	32361100	59725300	42283700	49110200	34599600
-6.2	811732000	291823000	97537900	69695600	36667000	32813400	55124600	40416600	64176400	46209800	53997000	35594700
-6.3	666466000	326943000	156668000	77871600	82013500	70926700	60004900	78904100	66646600	53997000	66646600	37678700
-6.4	750434000	344528000	204368000	105749000	60773900	78045100	105935000	54397100	42961000	66646600	69314700	42283700
-6.5	788394000	410715000	231049000	135926000	73514300	44510500	29003800	58828400	82830200	72215100	44743500	44849100
-6.6	912963000	414384000	267716000	173766000	95894000	56633000	32813400	73250400		78904100	98497000	49110200
-6.7		577045000	225912000	204368000	105284000	69213100	40565600		58259000	44924000	17829600	39948800
-6.8	962828000	609863000	434304000	215429000	141135000	105284000	56633000	56633000	66677000	54540000		87281300
-6.9	1012500000	684650000	694237000	275731000	179666000	167968000	82286700	82286700	44510500	65586200	21512800	66677000
-7	1308480000	985626000	899335000	452589000	305863000	189966000	136899000	87731200	91296300	96698100	48502500	44510500
-7.1	1819840000	3631030000	822867000	713641000	440971000	364329000	280647000	183021000	185672000	152068000	110081000	76232400
-7.2	3725390000	5520030000	1886990000	1072820000	941109000	924129000	623460000	440971000	382915000	223006000	252562000	123117000
-7.3	6908890000	4826740000	3663000000	3614810000	1607650000	1302910000	985626000	922436000	541027000	433877000	443646000	309978000
-7.4	28369100000	10645500000	8117320000	3563330000	4029110000	2290030000	1804330000	1466210000	1132260000	1008870000	894657000	543434000
-7.5	49695300000	14825400000	11478900000	7323150000	4143840000	4976270000	2676370000	2537400000	3024550000	1911800000	1120760000	903919000
-7.6	36130800000	26798200000	18863900000	11564000000	10402200000	5571740000	4945840000	3664370000	3986900000	3036870000	2562040000	1385100000
-7.7	91969400000	32297200000	43789500000	35936500000	16060400000	9415680000	8641220000	7577640000	5405690000	4125900000	3415860000	2196520000
-7.8	116470000000	65957700000	62672700000	55667200000	23785500000	12849400000	11634400000	8706320000	7097860000	5852800000	4826740000	3709950000
-7.9	111697000000	93015800000	59254800000	87057500000	45838400000	35728800000	15782900000	12592900000	9114780000	8175570000	6637220000	5420120000
-8	239646000000	122696000000	95864900000	58179200000	46222400000	29792500000	23384500000	17966600000	11120300000	10695300000	9719550000	6661980000
-8.1	279229000000	117705000000	87974100000	127272000000	76346400000	37678700000	37099500000	21917400000	18567200000	13979700000	11790800000	8973010000
-8.2	479924000000	191548000000	139795000000	101901000000	73231500000	49253700000	43397100000	42428500000	40861000000	23806700000	16376900000	11018900000
-8.3	567332000000	231607000000	219652000000	156668000000	111592000000	68590900000	65896400000	44837900000	37172800000	52430600000	26202500000	17965400000
-8.4	642483000000	333466000000	263966000000	173766000000	167482000000	105683000000	96672500000	64469200000	45613300000	34389500000	33341200000	21917400000
-8.5	755108000000	422837000000	303924000000	253740000000	219022000000	127965000000	116826000000	96405100000	56134100000	50154800000	48065500000	31419800000
-8.6	863856000000	503949000000	382844000000	291823000000	238067000000	179666000000	152068000000	120545000000	75043400000	104192000000	61505200000	56447100000
-8.7	944923000000	581792000000	493764000000	326943000000	325131000000	209748000000	191788000000	139887000000	104289000000	87063200000	86025700000	60383000000
-8.8	1067220000000	707141000000	607502000000	377193000000	370995000000	256213000000	204672000000	198019000000	115363000000	109191000000	82966900000	74453200000
-8.9	1179610000000	870212000000	688453000000	460695000000	355947000000	309978000000	305863000000	204672000000	146512000000	120211000000	108040000000	89288800000
-9	1351550000000	964879000000	788394000000	571688000000	422061000000	346806000000	345996000000	275560000000	188699000000	140404000000	114947000000	110081000000
-9.1	1404040000000	1177050000000	851002000000	658067000000	474133000000	380802000000	380802000000	280647000000	240913000000	210171000000	162017000000	111697000000
-9.2	1566680000000	1248980000000	872813000000	744532000000	570385000000	460695000000	453931000000	355947000000	279591000000	285519000000	167968000000	120545000000
-9.3	1796660000000	1299870000000	971955000000	825764000000	688453000000	536469000000	500857000000	375485000000	321115000000	352579000000	263076000000	129774000000
-9.4	1917880000000	1351550000000	1052840000000	895903000000	758007000000	645716000000	562161000000	453601000000	361733000000	412846000000	305953000000	178981000000
-9.5	2043680000000	1457380000000	1100810000000	1005560000000	856431000000	679299000000	613356000000	524151000000	445817000000	308921000000	336686000000	210841000000
-9.6	2310490000000	1622700000000	1104410000000	1059350000000	964554000000	1005560000000	666947000000	562161000000	422837000000	345996000000	381457000000	223089000000
-9.7	2600530000000	1737660000000	1202110000000	1100810000000	984970000000	887497000000	700804000000	613356000000	542012000000	503378000000	376787000000	252467000000
-9.8	3089210000000	1796660000000	1351550000000	1299870000000	1248980000000	789041000000	693147000000	597253000000	603830000000	542543000000	480424000000	329246000000
-9.9	3178100000000	1917880000000	1511580000000	1457380000000		1035830000000	766319000000	778716000000	666198000000	522872000000	557174000000	326943000000
-10		2310490000000	1679680000000	1622700000000	1258370000000	1299870000000	940573000000	788394000000	722591000000	577045000000	594819000000	391222000000
-10.1	3363330000000	2380670000000	1737660000000	1796660000000	1566680000000	1168260000000	1154160000000	828302000000	772509000000	641764000000	625062000000	453931000000
-10.2	3877170000000	2525620000000	2043680000000	1155250000000	1622700000000	1333410000000	1351550000000	926290000000	851002000000	723026000000	666198000000	544601000000
-10.3	4107150000000	2600530000000	2174420000000	1980190000000		1566680000000		1005560000000	958940000000	870212000000	722591000000	592392000000
-10.4	4228370000000	2755600000000	2241760000000	2108410000000	1796660000000	1917880000000	1457380000000	1128030000000	1036830000000	941568000000	758007000000	634217000000
-10.5	4620980000000	3002620000000	2525620000000	2310490000000	2043680000000	1980190000000	1566680000000	1404040000000		995266000000	828302000000	692639000000
-10.6	4762850000000	3089210000000	2677160000000	2452360000000		2043680000000		1457380000000	1129100000000	1104040000000	892888000000	762092000000
-10.7		3178100000000	2835920000000	2600530000000	2108410000000		1622700000000	1511580000000		1299870000000	1005560000000	825585000000
-10.8		3459960000000	3002620000000	2677160000000	2452360000000	2108410000000	1679680000000	1566680000000		1404040000000	924196000000	872813000000
-10.9		3767870000000		2755600000000	2677160000000		1796660000000	1679680000000		1511580000000	1042890000000	988520000000
-11	4911020000000	4107150000000	3089210000000	3002620000000	2755600000000	2174420000000	1980190000000	1737660000000		1622700000000	1129100000000	1198850000000
-11.1		4228370000000	3269430000000	3178100000000	3178100000000	2310490000000	2174420000000	1796660000000	1404040000000	1679680000000	1202110000000	1059350000000
-11.2		4484910000000	3459960000000	3269430000000				2043680000000	1622700000000	1856720000000	1351550000000	1248980000000
-11.3	5228720000000	4620980000000	3662040000000	3363330000000		2452360000000		2108410000000	1737660000000	1917880000000	1457380000000
-11.4		4762850000000		3767870000000		2755600000000	2241760000000	2174420000000	1856720000000	2108410000000	1679680000000	1253400000000
-11.5	5399700000000		3990170000000		3459960000000	3089210000000	2380670000000	2241760000000				1566680000000
-11.6	5770450000000	4911020000000					2525620000000		1980190000000
-11.7	5972530000000			3877170000000		3178100000000		2380670000000	2241760000000	2241760000000	1737660000000	1679680000000
-11.8	6187660000000	5066090000000	4228370000000	3990170000000				2452360000000			1856720000000	1856720000000
-11.9	6417640000000		4354170000000		3559470000000		2600530000000	2600530000000	2310490000000	2310490000000	2043680000000
-12		5228720000000					2755600000000	2755600000000	2380670000000	2380670000000
-12.1					3662040000000		2835920000000			2525620000000	2174420000000
-12.2							2918230000000		2452360000000			1917880000000
-12.3			4620980000000	4107150000000	3767870000000			2835920000000	2525620000000	2600530000000	2241760000000	1980190000000
-12.4				4228370000000		3363330000000	3002620000000		2677160000000		2380670000000	2043680000000
-12.5					3990170000000		3178100000000				2452360000000	2174420000000
-12.6				4354170000000		3459960000000		2918230000000	2835920000000	2677160000000
-12.7	6664660000000	5399700000000				3559470000000		3002620000000	2918230000000	2755600000000	2525620000000
-12.8		5579920000000	4762850000000				3363330000000			2918230000000
-12.9		5770450000000		4484910000000							2600530000000
-13		5972530000000			4107150000000	3662040000000		3089210000000	3002620000000		2677160000000	2241760000000
-13.1					4228370000000		3459960000000	3269430000000			2755600000000	2380670000000
-13.2									3089210000000	3002620000000		2452360000000
-13.3	6931470000000				4354170000000	3767870000000			3178100000000	3089210000000		2525620000000
-13.4			4911020000000				3662040000000				2835920000000	2600530000000
-13.5			5066090000000			3877170000000		3363330000000
-13.6								3459960000000		3269430000000	3002620000000
-13.7						3990170000000			3269430000000
-13.8					4620980000000						3178100000000
-13.9				4620980000000		4107150000000	3877170000000	3559470000000				2755600000000
-14
-14.1				4762850000000
-14.2										3363330000000
-14.3	7221510000000											2835920000000
-14.4						4228370000000			3363330000000
-14.5						4354170000000	3990170000000	3662040000000		3459960000000	3269430000000
-14.6		6187660000000		4911020000000			4107150000000				3363330000000
-14.7			5228720000000				4228370000000		3459960000000			2918230000000
-14.8			5399700000000				4354170000000					3002620000000
-14.9				5066090000000		4484910000000
-15
-15.1		6664660000000					4484910000000			3559470000000
-15.2												3269430000000
-15.3								3767870000000
-15.4		6931470000000
-15.5
-15.6
-15.7
-15.8
-15.9
-16					4762850000000						3459960000000
-16.1												3363330000000
-16.2									3559470000000
-16.3	7539210000000									3662040000000
-16.4												3459960000000
-16.5								3877170000000	3662040000000			3559470000000
-16.6				5228720000000			4620980000000
-16.7								3990170000000			3662040000000
-16.8			5579920000000	5399700000000					3877170000000			3662040000000
-16.9			5770450000000		4911020000000				3990170000000
-17
-17.1								4107150000000
-17.2				5579920000000
-17.3	7890410000000			5770450000000					4107150000000			3767870000000
-17.4	8283020000000							4228370000000		3767870000000	3767870000000	3877170000000
-17.5			5972530000000					4354170000000
-17.6								4484910000000
-17.7	8728130000000			5972530000000						3877170000000
-17.8				6187660000000		4620980000000
-17.9			6187660000000			4762850000000					3877170000000
-18						4911020000000
-18.1		7221510000000		6664660000000	5066090000000		4911020000000			3990170000000	3990170000000
-18.2			6417640000000			5066090000000						3990170000000
-18.3			6664660000000	7221510000000	5228720000000			4620980000000			4107150000000
-18.4						5228720000000			4228370000000
-18.5						5399700000000	5066090000000			4107150000000		4228370000000
-18.6										4354170000000		4354170000000
-18.7									4354170000000			4620980000000
-18.8			6931470000000		5399700000000	5579920000000		4762850000000		4484910000000
-18.9			7221510000000						4484910000000	4620980000000	4228370000000
-19			7539210000000		5770450000000			4911020000000	4620980000000
-19.1				7539210000000		5770450000000	5228720000000				4354170000000
-19.2			7890410000000		5972530000000		5579920000000		4762850000000	4762850000000		4762850000000
-19.3		7539210000000	8283020000000	7890410000000			5770450000000	5066090000000	5066090000000		4484910000000	4911020000000
-19.4					6187660000000	6187660000000	5972530000000				4620980000000
-19.5			8728130000000		6664660000000	6417640000000	6417640000000		5579920000000
-19.6	9241960000000				6931470000000		6664660000000		5770450000000	5066090000000	4762850000000	5066090000000
-19.7				9241960000000	7221510000000	6664660000000		5228720000000	6187660000000	5228720000000	5399700000000
-19.8	9849700000000	7890410000000			7539210000000	7890410000000	6931470000000	5399700000000	6417640000000	5399700000000		5228720000000
-19.9					7890410000000	8283020000000			6931470000000	5770450000000	5579920000000
-20	10593500000000	8728130000000	9241960000000		8283020000000		7221510000000	5770450000000	7221510000000	5972530000000	5770450000000	5579920000000
-20.1		9241960000000			9241960000000	8728130000000	7890410000000	6187660000000	7539210000000	6417640000000		5770450000000
-20.2	11552500000000	9849700000000	10593500000000		9849700000000		8283020000000	6931470000000	7890410000000	6664660000000	5972530000000	6417640000000
-20.3			11552500000000	10593500000000		9849700000000	8728130000000		8283020000000		6187660000000	6931470000000
-20.4					10593500000000	11552500000000	9241960000000	7221510000000	9241960000000		6931470000000	7539210000000
-20.5								7890410000000		7539210000000	7539210000000	9241960000000
-20.6		10593500000000		11552500000000	11552500000000		10593500000000	9241960000000		8283020000000	8283020000000
-20.7								10593500000000	9849700000000	8728130000000	8728130000000	9849700000000
-20.8		11552500000000							10593500000000	9849700000000	9849700000000	11552500000000
-20.9									11552500000000	10593500000000	11552500000000
-21
-21.1
-21.2
-21.3
-21.4
-21.5
-21.6
-21.7
-21.8
-21.9
-22
-22.1
-22.2
-22.3
-22.4
-22.5
-22.6
-22.7
-22.8
-22.9
-23
-23.1
-23.2
-23.3
-23.4
-23.5
-23.6
-23.7
-23.8
-23.9
-24
-24.1
-24.2
-24.3
-24.4
-24.5
-24.6
-24.7
-24.8
-24.9
-25
-25.1
-25.2
-25.3
-25.4
-25.5
-25.6
-25.7
-25.8
-25.9
-26
-26.1
-26.2
-26.3
-26.4
-26.5
-26.6
-26.7
-26.8
-26.9
-27
-27.1
-27.2
-27.3
-27.4
-27.5
-27.6
-27.7
-27.8
-27.9
-28
-28.1
-28.2
-28.3
-28.4
-28.5
-28.6
-28.7
-28.8
-28.9
-29
-29.1
-29.2
-29.3
-29.4
-29.5
-29.6
-29.7
-29.8
-29.9
-30

## Sheet: Freeze-Thaw in DPBS SIFig
Freeze-thaw-cycles of Snomax solution in DPBS buffer (Cumulative number of IN per unit mass Nm)
Temperature (°C)	No1	No2	No3	No4	No5	No6	No7	No8	No9	No10	No11	No12
-0.1
-0.2
-0.3
-0.4
-0.5
-0.6
-0.7
-0.8
-0.9
-1
-1.1
-1.2
-1.3
-1.4
-1.5
-1.6
-1.7
-1.8
-1.9
-2
-2.1
-2.2
-2.3
-2.4
-2.5
-2.6
-2.7
-2.8
-2.9	10582.9						14186.5
-3	95894	36667	21512.8			10582.9	69213.1
-3.1	377549	229838	146621	60773.9	91296.3	69213.1	234907	25237.3	40565.6	25237.3	21512.8
-3.2	1.24898e+06	939187	541139	223483	273231	308921	755760	198019	231049	191788	100556	87731.2
-3.3	4.02209e+06	2.24183e+06	1.30194e+06	825585	698390	623790	2.2575e+06	415004	377549	332369	264791	355947
-3.4	11641200	5.40337e+06	2.23483e+06	1.45825e+06	1.75273e+06	1.56668e+06	4.79924e+06	812164	803055	664945	724813	478252
-3.5	34490100	27045100	6.2379e+06	3.49929e+06	3.69559e+06	2.52798e+06	10479700	2.91823e+06	1.55141e+06	1.91788e+06	1.31302e+06	1.33233e+06
-3.6	112857000	75386900	14886300	9.88885e+06	8.93621e+06	5.97486e+06	21237600	3.8656e+06	5.77045e+06	3.69559e+06	4.62098e+06	4.76285e+06
-3.7	329017000	130785000	40758000	29595800	16445700	11659300	74210600	7.67993e+06	6.45716e+06	6.13252e+06	4.66108e+06	4.35721e+06
-3.8	1207010000	164316000	94492300	210874000	53606100	50489700	181689000	12402500	12921700	12921700	8.28326e+06	6.8083e+06
-3.9	2855190000	672638000	185800000	360478000	110060000	82832600	602632000	36942400	31435000	24677300	15412200	11907300
-4	4014180000	847840000	393927000	263966000	132818000	120808000	1060600000	72259100	40834200	31213300	25335200	23440400
-4.1	6814180000	1831430000	771229000	492537000	381775000	174878000	1105620000	106150000	98680900	73028100	41815800	37375400
-4.2	9516950000	2679820000	1180150000	803509000	438010000	369264000	1814670000	131173000	134098000	145738000	85100200	52133400
-4.3	10375600000	5012890000	2034580000	1154160000	565517000	623790000	2427200000	399017000	248053000	183021000	107958000	96282800
-4.4	14759500000	7078960000	3041600000	1437190000	1231700000	567870000	2105790000	387774000	286247000	206992000	189966000	183021000
-4.5	20123600000	7141450000	4107150000	3178100000	1917880000	1177050000	5423360000	478252000	492718000	331544000	333412000	257695000
-4.6	24142200000	10125000000	3038850000	3272900000	1726650000	1796660000	3913070000	629739000	765967000	553150000	521509000	277259000
-4.7	28965800000	12870000000	5754010000	3794910000	2720980000	2525620000	6052920000	794881000	1057090000	744667000	692639000	510640000
-4.8	38771700000	16796800000	6035880000	4819610000	3694240000	2210810000	8264430000	1052740000	1149470000	940573000	915876000	752228000
-4.9	40645500000	19801900000	7612400000	6237900000	4366390000	2945050000	11849400000	1980190000	1511580000	1138430000	1179610000	735143000
-5	44306300000	24522000000	9351180000	8296690000	5417110000	4355690000	10495700000	1077840000	1917880000	1737660000	1457380000	901293000
-5.1	57978900000	28681500000	14418800000	9861570000	6297390000	5251420000	11299100000	4636120000	2392790000	1988260000	2043680000	1457380000
-5.2	61707300000	36173300000	17776600000	11280300000	8255850000	6991210000	12752900000	5241510000	3438950000	2593260000	1380000000	1616350000
-5.3	87281300000	32876200000	21306900000	14573800000	8771790000	6496680000	19178800000	6040470000	4623310000	4409710000	3459960000	2309440000
-5.4	48502500000	54907900000	25374000000	16796800000	11796100000	9185790000	18290600000	8288600000	6973160000	5512370000	2706230000	3504320000
-5.5	83855100000	53997000000	32544600000	23104900000	13334100000	10800800000	16403300000	9589400000	8757410000	6859090000	3594550000	5042170000
-5.6	86133300000	67695400000	42618600000	47350800000	16227000000	14040400000	28279900000	9516950000	8676100000	8283260000	5032990000	6170730000
-5.7	96295000000	83344200000	46113800000	18100000000	15509900000	14573800000	14215700000	14113500000	10055600000	9648790000	6846500000	8403380000
-5.8	105284000000	89362100000	50922700000	32694300000	19721400000	14274700000	34599600000	15666800000	10795800000	10529100000	6547590000	6969560000
-5.9	139573000000	96282800000	59161700000	30685600000	23505900000	19786900000	35792500000	19178800000	15491700000	15666800000	9854080000	11431300000
-6	129987000000		66835400000	33861300000	31781000000	24880400000	44202100000	21744200000	19178800000	17376600000	11988500000	10055600000
-6.1	140404000000	103683000000	76586400000	45332000000	45105700000	30586300000	52157800000	21917400000	23018200000	19133200000	15115800000	15672500000
-6.2	156668000000	109191000000	77572900000		37548500000	36643700000	52287200000	25347600000	30026200000	23384500000	18567200000	15666800000
-6.3	194447000000	117961000000	105938000000	55189600000	42888600000	44849100000	63941300000	31801700000	33633300000	29182300000	22417600000	23490700000
-6.4	219022000000	135155000000	101114000000	60928800000	49253700000	50660900000	64966800000	42283700000	36620400000	31781000000	21917400000	27130000000
-6.5	191788000000	145738000000	151597000000	72215100000	59254800000	55123700000	84097300000	42707400000	33154400000	31458000000	28359200000	29182300000
-6.6	210841000000	156668000000	119079000000	71935500000	68590900000	66027300000	78037900000	46810300000	36272800000	38771700000	19339600000	37172800000
-6.7	217442000000	119073000000	151158000000	83855100000	73514300000	60773900000	121211000000	54460100000	45332000000	47574500000	37678700000	41071500000
-6.8	231049000000	191788000000	197397000000	108557000000	93290400000	70080400000	92736300000	64571600000	48182400000	36667000000	35643800000	50660900000
-6.9	238067000000	198019000000	198019000000	98905600000	101250000000	81755700000	101358000000	70714100000	55578500000	47628500000	44097100000	50145500000
-7	245236000000	224176000000	98497000000	146621000000	121753000000		124898000000	82286700000	62379000000	49253700000	56339400000	62973900000
-7.1	252562000000	105829000000	204368000000	135155000000	140404000000	103210000000	137105000000	83344200000	84542000000	76926400000	65375300000	68083000000
-7.2	267716000000	186457000000	231607000000	140404000000	145130000000	135155000000	156668000000	95894000000	107550000000	94431200000	105829000000	67572400000
-7.3		215429000000	217442000000	162270000000	185898000000	167482000000	210171000000	92094200000	86761000000	77871600000	76124000000	69213100000
-7.4		267716000000	252562000000	179666000000		160438000000	179666000000	114947000000	103246000000	82832600000	101166000000	82830200000
-7.5	282799000000	263966000000	275560000000	198019000000	219022000000	178847000000	142104000000	103864000000	134634000000	95894000000	119693000000	101020000000
-7.6	329246000000	291823000000	283592000000	216285000000	210841000000	247203000000	217442000000	162270000000	177766000000	159350000000	108008000000	123575000000
-7.7		308921000000	291823000000	231049000000	257107000000	231049000000	872813000	124922000000	185672000000	122550000000	175142000000	136256000000
-7.8	352959000000	332233000000	317810000000	275560000000	283100000000	245236000000	224176000000	179654000000	198019000000	179666000000	201765000000	135155000000
-7.9	390719000000	385930000000			329246000000	352959000000	301847000000	204672000000	238274000000	234907000000	173766000000	194447000000
-8	445817000000	410715000000	322992000000	300262000000	336333000000	336333000000	300262000000	233845000000	294093000000	294093000000	217442000000	248804000000
-8.1	521578000000	542012000000	407580000000	342040000000	396687000000	305748000000	342240000000	328121000000	326943000000	326943000000	290930000000	318527000000
-8.2	584208000000	656984000000	464264000000	453931000000	500857000000	410715000000	355947000000	377193000000	388692000000	382844000000	351502000000	371728000000
-8.3	710060000000	732432000000	583597000000	586270000000	646567000000	500874000000	425615000000	473562000000	501548000000	492537000000	473562000000	460221000000
-8.4	823662000000	887497000000	958940000000	687985000000	720816000000	656094000000	584208000000	613356000000	613252000000	581792000000	532700000000	524151000000
-8.5	887497000000	1038640000000	935810000000	777363000000	833442000000	789714000000	735477000000	836014000000	714145000000	688453000000	666947000000	624751000000
-8.6	1137870000000	1165100000000	1116170000000	896976000000	962828000000	951695000000	859786000000	753921000000	870212000000	810766000000	826044000000	803509000000
-8.7	1221170000000	1511580000000		1112180000000	1061520000000	1019010000000	946000000000	1198850000000	1100810000000	920942000000	944923000000	939187000000
-8.8		924196000000	1457380000000	1457380000000	1142420000000	1137870000000	1248980000000	1044460000000	1248980000000	1100810000000	1149470000000	1198850000000
-8.9	1511580000000	1566680000000	1219750000000	1511580000000	1404040000000	1457380000000	1036850000000	828302000000	1137870000000	1064090000000	1064090000000	1112030000000
-9		1622700000000			1059350000000			1457380000000			1351550000000	1351550000000
-9.1						1511580000000	1404040000000	1511580000000	1457380000000	1404040000000	1404040000000	1404040000000
-9.2			1622700000000	1566680000000	1511580000000	1566680000000			1511580000000	1457380000000	1511580000000
-9.3	1566680000000											1457380000000
-9.4
-9.5							6.18766e+06
-9.6					1566680000000
-9.7
-9.8
-9.9
-10							1457380000000
-10.1
-10.2
-10.3
-10.4
-10.5
-10.6
-10.7
-10.8
-10.9
-11
-11.1
-11.2
-11.3
-11.4
-11.5
-11.6
-11.7
-11.8
-11.9
-12
-12.1
-12.2
-12.3
-12.4
-12.5
-12.6
-12.7
-12.8
-12.9
-13
-13.1
-13.2
-13.3
-13.4								872813000000
-13.5
-13.6
-13.7
-13.8
-13.9
-14
-14.1
-14.2								1566680000000	984970000000	872813000000
-14.3
-14.4
-14.5												1511580000000
-14.6
-14.7
-14.8
-14.9											1566680000000	984970000000
-15
-15.1
-15.2
-15.3
-15.4												1566680000000
-15.5											872813000000
-15.6
-15.7
-15.8										1511580000000
-15.9									1566680000000
-16									1622700000000
-16.1		1679680000000
-16.2
-16.3				1622700000000
-16.4	1622700000000
-16.5										1566680000000
-16.6
-16.7					1622700000000		1511580000000
-16.8						1622700000000
-16.9	1679680000000		1679680000000
-17
-17.1											1622700000000
-17.2	1737660000000
-17.3								1622700000000
-17.4
-17.5
-17.6
-17.7
-17.8
-17.9
-18
-18.1
-18.2
-18.3
-18.4
-18.5												1622700000000
-18.6
-18.7				1679680000000						1622700000000
-18.8
-18.9											1679680000000
-19									1679680000000
-19.1							1566680000000	1679680000000
-19.2					1679680000000
-19.3						1679680000000
-19.4			1737660000000
-19.5	1796660000000
-19.6
-19.7
-19.8
-19.9
-20		1737660000000
-20.1
-20.2
-20.3
-20.4
-20.5
-20.6
-20.7
-20.8
-20.9
-21
-21.1
-21.2
-21.3
-21.4
-21.5
-21.6								1737660000000
-21.7
-21.8												1679680000000
-21.9							1622700000000
-22	1856720000000	1796660000000								1679680000000
-22.1								1796660000000			1737660000000
-22.2									1737660000000
-22.3
-22.4
-22.5				1737660000000
-22.6
-22.7
-22.8
-22.9			1796660000000			1737660000000
-23	1917880000000
-23.1	2043680000000
-23.2	2108410000000
-23.3
-23.4	2174420000000				1737660000000
-23.5												1737660000000
-23.6
-23.7	2310490000000			1796660000000				1856720000000		1737660000000
-23.8						1796660000000	1679680000000
-23.9					1796660000000	1856720000000	1737660000000
-24	2380670000000		1856720000000		1856720000000			1917880000000			1796660000000
-24.1			1980190000000		1917880000000						1856720000000
-24.2	1059350000000								1796660000000
-24.3				1856720000000				1980190000000
-24.4			2043680000000					2043680000000			1917880000000
-24.5
-24.6	2677160000000	1856720000000		2108410000000			1796660000000
-24.7	2755600000000	1917880000000	2108410000000			1917880000000	1856720000000
-24.8	2835920000000	2043680000000			1980190000000			2108410000000	1059350000000
-24.9	1155250000000	2108410000000							1856720000000	1796660000000
-25	2918230000000	2174420000000				1980190000000	1917880000000	2174420000000		1856720000000
-25.1	3089210000000	2241760000000			2043680000000					1917880000000	1980190000000
-25.2	3178100000000									1980190000000		1796660000000
-25.3	3459960000000		2174420000000	2174420000000	2108410000000							1856720000000
-25.4	3662040000000			2241760000000					1917880000000		2108410000000
-25.5	3767870000000	2380670000000	2241760000000			2043680000000	2043680000000		1980190000000
-25.6	4107150000000		2380670000000	2380670000000			2108410000000				2241760000000
-25.7	4354170000000	2452360000000		2452360000000	2241760000000		2241760000000					1917880000000
-25.8	4620980000000	1755290000000	2452360000000	2600530000000	2310490000000			2241760000000	2043680000000	2043680000000	2310490000000	1980190000000
-25.9	5228720000000	1829940000000	1762360000000		2380670000000		2380670000000	2310490000000	2108410000000
-26	5770450000000	2918230000000	2677160000000	2677160000000	2452360000000	2108410000000			2241760000000	2108410000000
-26.1	5972530000000	3178100000000	2835920000000	2755600000000		2310490000000	2452360000000	2452360000000	2310490000000	2310490000000
-26.2	6931470000000	3363330000000	3002620000000	2835920000000			2525620000000	2677160000000	2525620000000		2452360000000	2043680000000
-26.3	7221510000000	3662040000000	3269430000000	3269430000000	2600530000000	1718660000000	2755600000000	3089210000000	1155250000000	2380670000000		2174420000000
-26.4	7539210000000	4107150000000	3363330000000	3459960000000	2835920000000	2755600000000	2918230000000	3363330000000	2677160000000	2525620000000		2310490000000
-26.5	8728130000000	4228370000000	3662040000000	2293120000000	2918230000000	2918230000000	3178100000000	3559470000000	2755600000000	2835920000000	2525620000000	2452360000000
-26.6	9241960000000	2888110000000	3990170000000	3990170000000	3269430000000	3363330000000	3459960000000	3877170000000	3269430000000	3089210000000	2755600000000
-26.7		5066090000000	2734940000000	2669570000000	3559470000000	3662040000000	3559470000000	4354170000000	3459960000000	3559470000000	2918230000000	1829940000000
-26.8		5579920000000	2985190000000	2772130000000	3662040000000	4228370000000	2491150000000	2843520000000	3662040000000	3877170000000	2006700000000	2918230000000
-26.9		6664660000000	5579920000000	5228720000000	2691810000000	4484910000000	4911020000000	5228720000000	4228370000000	2772590000000	3459960000000	2307600000000
-27		7221510000000	6187660000000	3367580000000	4620980000000	5066090000000	5228720000000	5579920000000	4620980000000	5066090000000	3877170000000	3767870000000
-27.1		8728130000000	4188380000000	6417640000000	5579920000000	3515940000000	3204110000000	5972530000000	4911020000000	984970000000	2669570000000	4484910000000
-27.2		9849700000000	8728130000000	7221510000000	6417640000000	6664660000000	6187660000000	6664660000000	6417640000000	5972530000000	2985190000000	4620980000000
-27.3		10593500000000	9849700000000	8728130000000	7221510000000	7539210000000	6664660000000	4437690000000	6664660000000		5228720000000	4762850000000
-27.4		11552500000000	10593500000000	11552500000000	7539210000000		7539210000000	1059350000000	6931470000000	6417640000000	5579920000000	5972530000000
-27.5					8283020000000	8283020000000	8283020000000	8728130000000	7890410000000	6931470000000	5770450000000	6664660000000
-27.6			11552500000000		9241960000000	9241960000000	8728130000000	10593500000000	9241960000000	8283020000000	6417640000000	7221510000000
-27.7					9849700000000	9849700000000	9241960000000	11552500000000		9241960000000	7539210000000	7539210000000
-27.8					10593500000000		11552500000000				7890410000000	7890410000000
-27.9					11552500000000		872813000000		10593500000000	5826430000000	9241960000000	8728130000000
-28								1155250000000	11552500000000			9241960000000
-28.1											10593500000000	9849700000000
-28.2											1155250000000
-28.3
-28.4										1155250000000
-28.5												11552500000000
-28.6
-28.7
-28.8
-28.9
-29
-29.1
-29.2
-29.3
-29.4
-29.5
-29.6
-29.7
-29.8
-29.9
-30

## Sheet: ubpopulation analysis of Snomax
Subpopulation analysis of Snomax heated to 30°C (3 vs. 2 subpopulations)
Optimized solution		Distribution function			Optimized solution		Distribution function
Temperature (°C)	3subpop.	Temperature (°C)	nm(T) [3 subpop.]		Temperature (°C)	2subpop.	Temperature (°C)	nm(T) [2 subpop.]
-20.6	1852810000000	-25.6	0		-20.6	1508290000000	-25.6	0
-20.5161	1852810000000	-25.5107	0		-20.5161	1508290000000	-25.5107	0
-20.4322	1852810000000	-25.4214	0		-20.4322	1508290000000	-25.4214	0
-20.3482	1852810000000	-25.3321	0		-20.3482	1508290000000	-25.3321	0
-20.2643	1852810000000	-25.2428	0		-20.2643	1508290000000	-25.2428	0
-20.1804	1852810000000	-25.1535	0		-20.1804	1508290000000	-25.1535	0
-20.0965	1852810000000	-25.0642	0		-20.0965	1508290000000	-25.0642	0
-20.0126	1852810000000	-24.9749	0		-20.0126	1508290000000	-24.9749	0
-19.9286	1852810000000	-24.8856	0		-19.9286	1508290000000	-24.8856	0
-19.8447	1852810000000	-24.7963	0		-19.8447	1508290000000	-24.7963	0
-19.7608	1852810000000	-24.707	0		-19.7608	1508290000000	-24.707	0
-19.6769	1852810000000	-24.6177	0		-19.6769	1508290000000	-24.6177	0
-19.593	1852810000000	-24.5284	0		-19.593	1508290000000	-24.5284	0
-19.509	1852800000000	-24.4391	0		-19.509	1508290000000	-24.4391	0
-19.4251	1852800000000	-24.3498	0		-19.4251	1508290000000	-24.3498	0
-19.3412	1852800000000	-24.2605	0		-19.3412	1508290000000	-24.2605	0
-19.2573	1852800000000	-24.1712	0		-19.2573	1508290000000	-24.1712	0
-19.1734	1852800000000	-24.0819	0		-19.1734	1508290000000	-24.0819	0
-19.0894	1852800000000	-23.9926	0		-19.0894	1508290000000	-23.9926	0
-19.0055	1852790000000	-23.9033	0		-19.0055	1508290000000	-23.9033	0
-18.9216	1852790000000	-23.8141	0		-18.9216	1508290000000	-23.8141	0
-18.8377	1852790000000	-23.7248	0		-18.8377	1508290000000	-23.7248	0
-18.7538	1852780000000	-23.6354	0		-18.7538	1508290000000	-23.6354	0
-18.6699	1852770000000	-23.5462	0		-18.6699	1508290000000	-23.5462	0
-18.5859	1852760000000	-23.4569	0		-18.5859	1508290000000	-23.4569	0
-18.502	1852740000000	-23.3676	0		-18.502	1508290000000	-23.3676	0
-18.4181	1852720000000	-23.2783	0		-18.4181	1508290000000	-23.2783	0
-18.3342	1852700000000	-23.189	0		-18.3342	1508290000000	-23.189	0
-18.2503	1852670000000	-23.0997	0		-18.2503	1508290000000	-23.0997	0
-18.1663	1852630000000	-23.0104	0		-18.1663	1508290000000	-23.0104	0
-18.0824	1852580000000	-22.9211	0		-18.0824	1508290000000	-22.9211	0
-17.9985	1852520000000	-22.8318	0		-17.9985	1508290000000	-22.8318	0
-17.9146	1852440000000	-22.7425	0		-17.9146	1508290000000	-22.7425	0
-17.8306	1852350000000	-22.6532	0		-17.8306	1508290000000	-22.6532	0
-17.7467	1852220000000	-22.5639	0		-17.7467	1508290000000	-22.5639	0
-17.6628	1852070000000	-22.4746	0		-17.6628	1508290000000	-22.4746	0
-17.5789	1851890000000	-22.3853	0		-17.5789	1508290000000	-22.3853	0
-17.495	1851660000000	-22.296	0		-17.495	1508290000000	-22.296	0
-17.4111	1851380000000	-22.2067	0		-17.4111	1508290000000	-22.2067	0
-17.3271	1851040000000	-22.1174	0		-17.3271	1508290000000	-22.1174	0
-17.2432	1850620000000	-22.0281	0		-17.2432	1508290000000	-22.0281	0
-17.1593	1850120000000	-21.9388	0		-17.1593	1508290000000	-21.9388	0
-17.0754	1849510000000	-21.8495	0		-17.0754	1508290000000	-21.8495	0
-16.9915	1848780000000	-21.7602	0		-16.9915	1508290000000	-21.7602	0
-16.9075	1847900000000	-21.6709	0		-16.9075	1508290000000	-21.6709	0
-16.8236	1846860000000	-21.5816	0		-16.8236	1508290000000	-21.5816	0
-16.7397	1845610000000	-21.4923	0		-16.7397	1508290000000	-21.4923	0
-16.6558	1844140000000	-21.403	0		-16.6558	1508290000000	-21.403	0
-16.5719	1842400000000	-21.3137	0		-16.5719	1508290000000	-21.3137	0
-16.4879	1840360000000	-21.2244	0		-16.4879	1508290000000	-21.2244	0
-16.404	1837970000000	-21.1351	0		-16.404	1508290000000	-21.1351	0
-16.3201	1835190000000	-21.0458	1e-08		-16.3201	1508290000000	-21.0458	0
-16.2362	1831960000000	-20.9565	1e-08		-16.2362	1508290000000	-20.9565	0
-16.1523	1828220000000	-20.8672	1e-08		-16.1523	1508290000000	-20.8672	0
-16.0683	1823910000000	-20.7779	2e-08		-16.0683	1508280000000	-20.7779	0
-15.9844	1818980000000	-20.6886	2e-08		-15.9844	1508280000000	-20.6886	0
-15.9005	1813340000000	-20.5993	4e-08		-15.9005	1508280000000	-20.5993	0
-15.8166	1806920000000	-20.51	5e-08		-15.8166	1508270000000	-20.51	0
-15.7327	1799660000000	-20.4207	7e-08		-15.7327	1508260000000	-20.4207	0
-15.6487	1791460000000	-20.3314	1.1e-07		-15.6487	1508250000000	-20.3314	0
-15.5648	1782240000000	-20.2421	1.5e-07		-15.5648	1508240000000	-20.2421	0
-15.4809	1771940000000	-20.1528	2.2e-07		-15.4809	1508220000000	-20.1528	0
-15.397	1760460000000	-20.0635	3e-07		-15.397	1508190000000	-20.0635	0
-15.3131	1747730000000	-19.9743	4.3e-07		-15.3131	1508150000000	-19.9743	0
-15.2292	1733670000000	-19.8849	6e-07		-15.2292	1508090000000	-19.8849	0
-15.1452	1718210000000	-19.7956	8.4e-07		-15.1452	1508020000000	-19.7956	0
-15.0613	1701290000000	-19.7064	1.16e-06		-15.0613	1507920000000	-19.7064	0
-14.9774	1682840000000	-19.6171	1.61e-06		-14.9774	1507780000000	-19.6171	0
-14.8935	1662830000000	-19.5278	2.21e-06		-14.8935	1507600000000	-19.5278	0
-14.8095	1641210000000	-19.4385	3.03e-06		-14.8095	1507360000000	-19.4385	0
-14.7256	1617960000000	-19.3492	4.14e-06		-14.7256	1507050000000	-19.3492	0
-14.6417	1593070000000	-19.2599	5.63e-06		-14.6417	1506650000000	-19.2599	0
-14.5578	1566540000000	-19.1706	7.61e-06		-14.5578	1506120000000	-19.1706	0
-14.4739	1538390000000	-19.0813	1.026e-05		-14.4739	1505450000000	-19.0813	0
-14.39	1508650000000	-18.992	1.376e-05		-14.39	1504580000000	-18.992	0
-14.306	1477370000000	-18.9027	1.838e-05		-14.306	1503490000000	-18.9027	0
-14.2221	1444620000000	-18.8134	2.445e-05		-14.2221	1502110000000	-18.8134	0
-14.1382	1410480000000	-18.7241	3.237e-05		-14.1382	1500380000000	-18.7241	0
-14.0543	1375040000000	-18.6348	4.269e-05		-14.0543	1498240000000	-18.6348	0
-13.9703	1338420000000	-18.5455	5.604e-05		-13.9703	1495590000000	-18.5455	0
-13.8864	1300730000000	-18.4562	7.325e-05		-13.8864	1492340000000	-18.4562	0
-13.8025	1262110000000	-18.3669	9.533e-05		-13.8025	1488390000000	-18.3669	0
-13.7186	1222700000000	-18.2776	0.00012353		-13.7186	1483620000000	-18.2776	0
-13.6347	1182650000000	-18.1883	0.00015939		-13.6347	1477880000000	-18.1883	0
-13.5508	1142100000000	-18.099	0.00020477		-13.5508	1471050000000	-18.099	0
-13.4668	1101230000000	-18.0097	0.00026192		-13.4668	1462960000000	-18.0097	0
-13.3829	1060190000000	-17.9204	0.00033359		-13.3829	1453470000000	-17.9204	0
-13.299	1019120000000	-17.8311	0.00042302		-13.299	1442390000000	-17.8311	0
-13.2151	978205000000	-17.7418	0.00053412		-13.2151	1429560000000	-17.7418	0
-13.1312	937579000000	-17.6525	0.00067148		-13.1312	1414830000000	-17.6525	0
-13.0472	897391000000	-17.5632	0.00084052		-13.0472	1398020000000	-17.5632	0
-12.9633	857782000000	-17.4739	0.00105		-12.9633	1378990000000	-17.4739	1e-08
-12.8794	818881000000	-17.3846	0.0013		-12.8794	1357620000000	-17.3846	1e-08
-12.7955	780809000000	-17.2953	0.00161		-12.7955	1333790000000	-17.2953	2e-08
-12.7116	743680000000	-17.206	0.00198		-12.7116	1307430000000	-17.206	3e-08
-12.6276	707593000000	-17.1167	0.00242		-12.6276	1278490000000	-17.1167	6e-08
-12.5437	672638000000	-17.0274	0.00295		-12.5437	1246960000000	-17.0274	9e-08
-12.4598	638892000000	-16.9381	0.00359		-12.4598	1212880000000	-16.9381	1.5e-07
-12.3759	606423000000	-16.8488	0.00433		-12.3759	1176320000000	-16.8488	2.4e-07
-12.292	575285000000	-16.7595	0.00522		-12.292	1137410000000	-16.7595	3.8e-07
-12.208	545521000000	-16.6702	0.00626		-12.208	1096300000000	-16.6702	5.9e-07
-12.1241	517164000000	-16.5809	0.00747		-12.1241	1053190000000	-16.5809	9.3e-07
-12.0402	490235000000	-16.4916	0.00887		-12.0402	1008330000000	-16.4916	1.44e-06
-11.9563	464744000000	-16.4023	0.0105		-11.9563	961978000000	-16.4023	2.21e-06
-11.8724	440692000000	-16.313	0.01237		-11.8724	914437000000	-16.313	3.38e-06
-11.7884	418068000000	-16.2237	0.01451		-11.7884	866020000000	-16.2237	5.13e-06
-11.7045	396855000000	-16.1345	0.01695		-11.7045	817055000000	-16.1345	7.73e-06
-11.6206	377024000000	-16.0451	0.01971		-11.6206	767872000000	-16.0451	1.155e-05
-11.5367	358536000000	-15.9558	0.02282		-11.5367	718802000000	-15.9558	1.712e-05
-11.4528	341345000000	-15.8666	0.02631		-11.4528	670166000000	-15.8666	2.519e-05
-11.3688	325393000000	-15.7773	0.0302		-11.3688	622271000000	-15.7773	3.679e-05
-11.2849	310612000000	-15.688	0.03452		-11.2849	575405000000	-15.688	5.333e-05
-11.201	296921000000	-15.5987	0.03928		-11.201	529831000000	-15.5987	7.672e-05
-11.1171	284226000000	-15.5094	0.04451		-11.1171	485784000000	-15.5094	0.00010952
-11.0332	272420000000	-15.4201	0.05022		-11.0332	443470000000	-15.4201	0.00015517
-10.9492	261379000000	-15.3308	0.05641		-10.9492	403063000000	-15.3308	0.00021819
-10.8653	250968000000	-15.2415	0.0631		-10.8653	364706000000	-15.2415	0.00030448
-10.7814	241034000000	-15.1522	0.07027		-10.7814	328507000000	-15.1522	0.00042168
-10.6975	231416000000	-15.0629	0.07791		-10.6975	294543000000	-15.0629	0.00057959
-10.6136	221945000000	-14.9736	0.08602		-10.6136	262860000000	-14.9736	0.00079061
-10.5297	212455000000	-14.8843	0.09456		-10.5297	233477000000	-14.8843	0.00107
-10.4457	202787000000	-14.795	0.1035		-10.4457	206384000000	-14.795	0.00144
-10.3618	192801000000	-14.7057	0.1128		-10.3618	181547000000	-14.7057	0.00192
-10.2779	182388000000	-14.6164	0.1224		-10.2779	158909000000	-14.6164	0.00254
-10.194	171478000000	-14.5271	0.13224		-10.194	138397000000	-14.5271	0.00333
-10.11	160048000000	-14.4378	0.14225		-10.11	119920000000	-14.4378	0.00434
-10.0261	148127000000	-14.3485	0.15237		-10.0261	103374000000	-14.3485	0.00562
-9.94221	135799000000	-14.2592	0.1625		-9.94221	88645100000	-14.2592	0.00721
-9.85829	123196000000	-14.1699	0.17255		-9.85829	75612500000	-14.1699	0.00919
-9.77437	110489000000	-14.0806	0.18243		-9.77437	64150300000	-14.0806	0.01162
-9.69045	97879000000	-13.9913	0.19205		-9.69045	54130700000	-13.9913	0.01458
-9.60653	85578400000	-13.902	0.2013		-9.60653	45425900000	-13.902	0.01816
-9.52261	73796300000	-13.8127	0.21008		-9.52261	37910000000	-13.8127	0.02244
-9.43869	62722900000	-13.7234	0.2183		-9.43869	31461200000	-13.7234	0.02753
-9.35477	52516700000	-13.6341	0.22586		-9.35477	25962800000	-13.6341	0.03351
-9.27085	43295500000	-13.5448	0.23267		-9.27085	21304200000	-13.5448	0.04049
-9.18693	35130600000	-13.4555	0.23866		-9.18693	17382400000	-13.4555	0.04854
-9.10302	28047200000	-13.3662	0.24374		-9.10302	14102000000	-13.3662	0.05777
-9.0191	22027000000	-13.2769	0.24785		-9.0191	11375800000	-13.2769	0.06822
-8.93518	17014900000	-13.1876	0.25094		-8.93518	9124840000	-13.1876	0.07996
-8.85126	12927500000	-13.0983	0.25298		-8.85126	7278330000	-13.0983	0.093
-8.76734	9662120000	-13.009	0.25393		-8.76734	5773510000	-13.009	0.10736
-8.68342	7106620000	-12.9197	0.25378		-8.68342	4555180000	-12.9197	0.123
-8.5995	5147010000	-12.8304	0.25253		-8.5995	3575290000	-12.8304	0.13985
-8.51558	3674260000	-12.7411	0.25021		-8.51558	2792370000	-12.7411	0.15781
-8.43166	2589040000	-12.6518	0.24684		-8.43166	2170960000	-12.6518	0.17673
-8.34774	1804560000	-12.5625	0.24246		-8.34774	1681000000	-12.5625	0.19642
-8.26382	1247820000	-12.4732	0.23713		-8.26382	1297250000	-12.4732	0.21666
-8.1799	859510000	-12.384	0.23091		-8.1799	998667000	-12.384	0.23717
-8.09598	592960000	-12.2947	0.22389		-8.09598	767894000	-12.2947	0.25767
-8.01206	412554000	-12.2053	0.21615		-8.01206	590709000	-12.2053	0.27782
-7.92814	291873000	-12.116	0.20777		-7.92814	455562000	-12.116	0.29728
-7.84422	211840000	-12.0268	0.19886		-7.84422	353149000	-12.0268	0.3157
-7.7603	159021000	-11.9375	0.18951		-7.7603	276039000	-11.9375	0.33272
-7.67638	124180000	-11.8482	0.17984		-7.67638	218339000	-11.8482	0.34802
-7.59246	101097000	-11.7589	0.16994		-7.59246	175416000	-11.7589	0.36127
-7.50854	85660000	-11.6696	0.15993		-7.50854	143652000	-11.6696	0.37218
-7.42462	75194000	-11.5803	0.14991		-7.42462	120246000	-11.5803	0.38053
-7.3407	67975100	-11.491	0.14001		-7.3407	103042000	-11.491	0.38613
-7.25678	62898800	-11.4017	0.13035		-7.25678	90394500	-11.4017	0.38885
-7.17286	59254900	-11.3124	0.12105		-7.17286	81054800	-11.3124	0.38862
-7.08894	56581600	-11.2231	0.11226		-7.08894	74082000	-11.2231	0.38546
-7.00503	54571900	-11.1338	0.10413		-7.00503	68771800	-11.1338	0.37944
-6.92111	53014500	-11.0445	0.09683		-6.92111	64600700	-11.0445	0.37069
-6.83719	51758200	-10.9552	0.09053		-6.83719	61182400	-10.9552	0.3594
-6.75327	50688600	-10.8659	0.08541		-6.75327	58235200	-10.8659	0.34582
-6.66935	49715700	-10.7766	0.08163		-6.66935	55555900	-10.7766	0.33024
-6.58543	48765100	-10.6873	0.07932		-6.58543	53001600	-10.6873	0.31298
-6.50151	47773500	-10.598	0.07856		-6.50151	50475000	-10.598	0.29438
-6.41759	46686800	-10.5087	0.07936		-6.41759	47913600	-10.5087	0.2748
-6.33367	45459200	-10.4194	0.08164		-6.33367	45282400	-10.4194	0.25457
-6.24975	44053100	-10.3301	0.0852		-6.24975	42567100	-10.3301	0.23405
-6.16583	42440800	-10.2408	0.08971		-6.16583	39769500	-10.2408	0.21356
-6.08191	40605200	-10.1515	0.09477		-6.08191	36903800	-10.1515	0.19339
-5.99799	38541500	-10.0622	0.09985		-5.99799	33993400	-10.0622	0.17381
-5.91407	36257500	-9.97291	0.10442		-5.91407	31067700	-9.97291	0.15502
-5.83015	33774100	-9.88361	0.10794		-5.83015	28159800	-9.88361	0.13722
-5.74623	31124500	-9.79431	0.10992		-5.74623	25304000	-9.79431	0.12055
-5.66231	28352700	-9.70502	0.11001		-5.66231	22534200	-9.70502	0.1051
-5.57839	25510700	-9.61572	0.10799		-5.57839	19881700	-9.61572	0.09094
-5.49447	22655600	-9.52642	0.10384		-5.49447	17374200	-9.52642	0.07809
-5.41055	19845700	-9.43712	0.0977		-5.41055	15034200	-9.43712	0.06655
-5.32663	17136800	-9.34783	0.08989		-5.32663	12879000	-9.34783	0.05629
-5.24271	14579100	-9.25853	0.08081		-5.24271	10919900	-9.25853	0.04725
-5.15879	12213700	-9.16923	0.07098		-5.15879	9.1622e+06	-9.16923	0.03936
-5.07487	10071200	-9.07993	0.06089		-5.07487	7.6059e+06	-9.07993	0.03254
-4.99095	8.17068e+06	-8.99064	0.051		-4.99095	6.24594e+06	-8.99064	0.0267
-4.90704	6.51961e+06	-8.90134	0.04171		-4.90704	5.07312e+06	-8.90134	0.02174
-4.82312	5.11487e+06	-8.81204	0.03332		-4.82312	4.07493e+06	-8.81204	0.01757
-4.7392	3.94439e+06	-8.72274	0.02598		-4.7392	3.23651e+06	-8.72274	0.01409
-4.65528	2.98925e+06	-8.63344	0.0198		-4.65528	2.54152e+06	-8.63344	0.01122
-4.57136	2.22594e+06	-8.54415	0.01474		-4.57136	1.97297e+06	-8.54415	0.00886
-4.48744	1.62855e+06	-8.45485	0.01072		-4.48744	1.51396e+06	-8.45485	0.00695
-4.40352	1.17066e+06	-8.36555	0.00763		-4.40352	1.14824e+06	-8.36555	0.00541
-4.3196	826962	-8.27625	0.00532		-4.3196	860668	-8.27625	0.00417
-4.23568	574305	-8.18696	0.00363		-4.23568	637516	-8.18696	0.0032
-4.15176	392414	-8.09766	0.00244		-4.15176	466621	-8.09766	0.00243
-4.06784	264174	-8.00836	0.00161		-4.06784	337462	-8.00836	0.00184
-3.98392	175630	-7.91906	0.00105		-3.98392	241126	-7.91906	0.00138
-3.9	115758	-7.82977	0.00067632		-3.9	170214	-7.82977	0.00102
		-7.74047	0.00043441				-7.74047	0.00075584
		-7.65117	0.00027923				-7.65117	0.00055423
		-7.56187	0.00018069				-7.56187	0.00040378
		-7.47258	0.00011838				-7.47258	0.00029252
		-7.38328	7.892e-05				-7.38328	0.00021106
		-7.29398	5.372e-05				-7.29398	0.00015205
		-7.20468	3.741e-05				-7.20468	0.00010984
		-7.11538	2.668e-05				-7.11538	8.009e-05
		-7.02609	1.954e-05				-7.02609	5.951e-05
		-6.93679	1.478e-05				-6.93679	4.565e-05
		-6.84749	1.168e-05				-6.84749	3.666e-05
		-6.75819	9.78e-06				-6.75819	3.115e-05
		-6.6689	8.83e-06				-6.6689	2.81e-05
		-6.5796	8.64e-06				-6.5796	2.675e-05
		-6.4903	9.09e-06				-6.4903	2.653e-05
		-6.401	1.009e-05				-6.401	2.7e-05
		-6.31171	1.154e-05				-6.31171	2.783e-05
		-6.22241	1.335e-05				-6.22241	2.878e-05
		-6.13311	1.541e-05				-6.13311	2.966e-05
		-6.04381	1.76e-05				-6.04381	3.032e-05
		-5.95452	1.978e-05				-5.95452	3.066e-05
		-5.86522	2.181e-05				-5.86522	3.063e-05
		-5.77592	2.356e-05				-5.77592	3.02e-05
		-5.68662	2.488e-05				-5.68662	2.936e-05
		-5.59732	2.57e-05				-5.59732	2.814e-05
		-5.50803	2.593e-05				-5.50803	2.657e-05
		-5.41873	2.557e-05				-5.41873	2.473e-05
		-5.32943	2.462e-05				-5.32943	2.268e-05
		-5.24013	2.317e-05				-5.24013	2.049e-05
		-5.15084	2.129e-05				-5.15084	1.824e-05
		-5.06154	1.911e-05				-5.06154	1.6e-05
		-4.97224	1.675e-05				-4.97224	1.382e-05
		-4.88294	1.434e-05				-4.88294	1.177e-05
		-4.79365	1.199e-05				-4.79365	9.87e-06
		-4.70435	9.79e-06				-4.70435	8.15e-06
		-4.61505	7.81e-06				-4.61505	6.63e-06
		-4.52575	6.08e-06				-4.52575	5.32e-06
		-4.43645	4.62e-06				-4.43645	4.2e-06
		-4.34716	3.44e-06				-4.34716	3.27e-06
		-4.25786	2.49e-06				-4.25786	2.51e-06
		-4.16856	1.77e-06				-4.16856	1.89e-06
		-4.07926	1.22e-06				-4.07926	1.41e-06
		-3.98997	8.3e-07				-3.98997	1.03e-06
		-3.90067	5.5e-07				-3.90067	7.5e-07
		-3.81137	3.5e-07				-3.81137	5.3e-07
		-3.72207	2.2e-07				-3.72207	3.7e-07
		-3.63278	1.4e-07				-3.63278	2.6e-07
		-3.54348	8e-08				-3.54348	1.7e-07
		-3.45418	5e-08				-3.45418	1.2e-07
		-3.36488	3e-08				-3.36488	8e-08
		-3.27559	2e-08				-3.27559	5e-08
		-3.18629	1e-08				-3.18629	3e-08
		-3.09699	0				-3.09699	2e-08
		-3.00769	0				-3.00769	1e-08
		-2.91839	0				-2.91839	1e-08
		-2.8291	0				-2.8291	0
		-2.7398	0				-2.7398	0
		-2.6505	0				-2.6505	0
		-2.5612	0				-2.5612	0
		-2.47191	0				-2.47191	0
		-2.38261	0				-2.38261	0
		-2.29331	0				-2.29331	0
		-2.20401	0				-2.20401	0
		-2.11472	0				-2.11472	0
		-2.02542	0				-2.02542	0
		-1.93612	0				-1.93612	0
		-1.84682	0				-1.84682	0
		-1.75753	0				-1.75753	0
		-1.66823	0				-1.66823	0
		-1.57893	0				-1.57893	0
		-1.48963	0				-1.48963	0
		-1.40033	0				-1.40033	0
		-1.31104	0				-1.31104	0
		-1.22174	0				-1.22174	0
		-1.13244	0				-1.13244	0
		-1.04314	0				-1.04314	0
		-0.95385	0				-0.95385	0
		-0.86455	0				-0.86455	0
		-0.77525	0				-0.77525	0
		-0.68595	0				-0.68595	0
		-0.59666	0				-0.59666	0
		-0.50736	0				-0.50736	0
		-0.41806	0				-0.41806	0
		-0.32876	0				-0.32876	0
		-0.23946	0				-0.23946	0
		-0.15017	0				-0.15017	0
		-0.06087	0				-0.06087	0
		0.02843	0				0.02843	0
		0.11773	0				0.11773	0
		0.20702	0				0.20702	0
		0.29632	0				0.29632	0
		0.38562	0				0.38562	0
		0.47492	0				0.47492	0
		0.56421	0				0.56421	0
		0.65351	0				0.65351	0
		0.74281	0				0.74281	0
		0.83211	0				0.83211	0
		0.9214	0				0.9214	0
		1.0107	0				1.0107	0
		1.1	0				1.1	0

## Sheet: Subpopulation analysis of Snoma
Subpopulation analysis of Snomax heated to 35°C (3 vs. 2 vs. 1 subpopulations)
Optimized solution		Distribution function			Optimized solution		Distribution function			Optimized solution
Temperature (°C)	3subpop.	Temperature (°C)	nm(T) [3 subpop.]		Temperature (°C)	2subpop.	Temperature (°C)	nm(T) [2 subpop.]		Temperature (°C)	1subpop.
-19.1	1008130000000	-24.1	0		-19.1	844502000000	-24.1	0		-19.1	565799000000
-19.0558	1008130000000	-24.0419	0		-19.0337	844502000000	-24.0224	0		-19.0337	565799000000
-19.0117	1008130000000	-23.9837	0		-18.9673	844502000000	-23.9448	0		-18.9673	565799000000
-18.9676	1008130000000	-23.9256	0		-18.901	844502000000	-23.8672	0		-18.901	565799000000
-18.9234	1008130000000	-23.8674	0		-18.8347	844502000000	-23.7896	0		-18.8347	565799000000
-18.8793	1008130000000	-23.8093	0		-18.7683	844502000000	-23.712	0		-18.7683	565799000000
-18.8351	1008130000000	-23.7511	0		-18.702	844502000000	-23.6345	0		-18.702	565799000000
-18.791	1008130000000	-23.693	0		-18.6357	844501000000	-23.5569	0		-18.6357	565799000000
-18.7468	1008130000000	-23.6348	0		-18.5694	844501000000	-23.4793	0		-18.5694	565799000000
-18.7027	1008130000000	-23.5767	0		-18.503	844501000000	-23.4017	0		-18.503	565799000000
-18.6585	1008130000000	-23.5186	0		-18.4367	844500000000	-23.3241	0		-18.4367	565799000000
-18.6144	1008130000000	-23.4604	0		-18.3703	844500000000	-23.2465	0		-18.3703	565799000000
-18.5702	1008130000000	-23.4023	0		-18.304	844499000000	-23.1689	0		-18.304	565799000000
-18.5261	1008120000000	-23.3441	0		-18.2377	844498000000	-23.0913	0		-18.2377	565799000000
-18.4819	1008120000000	-23.286	0		-18.1714	844497000000	-23.0137	0		-18.1714	565799000000
-18.4378	1008120000000	-23.2278	0		-18.105	844495000000	-22.9361	0		-18.105	565799000000
-18.3937	1008110000000	-23.1697	0		-18.0387	844493000000	-22.8585	0		-18.0387	565799000000
-18.3495	1008110000000	-23.1115	0		-17.9724	844491000000	-22.7809	0		-17.9724	565799000000
-18.3054	1008100000000	-23.0534	0		-17.906	844488000000	-22.7033	0		-17.906	565799000000
-18.2612	1008090000000	-22.9952	0		-17.8397	844484000000	-22.6258	0		-17.8397	565799000000
-18.2171	1008080000000	-22.9371	0		-17.7734	844479000000	-22.5482	0		-17.7734	565799000000
-18.1729	1008070000000	-22.8789	0		-17.707	844473000000	-22.4706	0		-17.707	565799000000
-18.1288	1008060000000	-22.8208	0		-17.6407	844466000000	-22.393	0		-17.6407	565799000000
-18.0846	1008040000000	-22.7627	0		-17.5744	844457000000	-22.3154	0		-17.5744	565799000000
-18.0405	1008020000000	-22.7045	0		-17.508	844446000000	-22.2378	0		-17.508	565799000000
-17.9963	1007990000000	-22.6464	0		-17.4417	844432000000	-22.1602	0		-17.4417	565799000000
-17.9522	1007960000000	-22.5882	0		-17.3754	844415000000	-22.0826	0		-17.3754	565799000000
-17.908	1007920000000	-22.5301	0		-17.309	844395000000	-22.005	0		-17.309	565799000000
-17.8639	1007880000000	-22.4719	0		-17.2427	844371000000	-21.9274	0		-17.2427	565799000000
-17.8197	1007820000000	-22.4138	0		-17.1764	844341000000	-21.8498	0		-17.1764	565799000000
-17.7756	1007750000000	-22.3556	0		-17.1101	844305000000	-21.7722	0		-17.1101	565799000000
-17.7314	1007670000000	-22.2975	0		-17.0437	844262000000	-21.6946	0		-17.0437	565799000000
-17.6873	1007580000000	-22.2394	0		-16.9774	844210000000	-21.6171	0		-16.9774	565799000000
-17.6431	1007470000000	-22.1812	0		-16.9111	844148000000	-21.5395	0		-16.9111	565799000000
-17.599	1007340000000	-22.1231	0		-16.8447	844073000000	-21.4619	0		-16.8447	565799000000
-17.5548	1007180000000	-22.0649	0		-16.7784	843985000000	-21.3843	0		-16.7784	565799000000
-17.5107	1007000000000	-22.0068	0		-16.7121	843880000000	-21.3067	0		-16.7121	565799000000
-17.4666	1006790000000	-21.9486	0		-16.6457	843755000000	-21.2291	0		-16.6457	565799000000
-17.4224	1006540000000	-21.8905	0		-16.5794	843608000000	-21.1515	0		-16.5794	565799000000
-17.3783	1006240000000	-21.8323	0		-16.5131	843434000000	-21.0739	0		-16.5131	565799000000
-17.3341	1005910000000	-21.7742	0		-16.4467	843230000000	-20.9963	0		-16.4467	565799000000
-17.29	1005520000000	-21.716	0		-16.3804	842991000000	-20.9187	0		-16.3804	565799000000
-17.2458	1005060000000	-21.6579	0		-16.3141	842711000000	-20.8411	0		-16.3141	565799000000
-17.2017	1004540000000	-21.5998	0		-16.2477	842385000000	-20.7635	0		-16.2477	565799000000
-17.1575	1003940000000	-21.5416	0		-16.1814	842007000000	-20.6859	0		-16.1814	565799000000
-17.1134	1003260000000	-21.4835	0		-16.1151	841568000000	-20.6084	0		-16.1151	565799000000
-17.0692	1002480000000	-21.4253	0		-16.0487	841061000000	-20.5308	0		-16.0487	565799000000
-17.0251	1001590000000	-21.3672	0		-15.9824	840477000000	-20.4532	0		-15.9824	565799000000
-16.9809	1000580000000	-21.309	0		-15.9161	839806000000	-20.3756	0		-15.9161	565799000000
-16.9368	999436000000	-21.2509	0		-15.8498	839036000000	-20.298	0		-15.8498	565799000000
-16.8926	998147000000	-21.1927	0		-15.7834	838157000000	-20.2204	0		-15.7834	565799000000
-16.8485	996697000000	-21.1346	0		-15.7171	837155000000	-20.1428	0		-15.7171	565799000000
-16.8043	995072000000	-21.0764	0		-15.6508	836017000000	-20.0652	1e-08		-15.6508	565799000000
-16.7602	993255000000	-21.0183	0		-15.5844	834727000000	-19.9876	1e-08		-15.5844	565799000000
-16.716	991229000000	-20.9601	0		-15.5181	833270000000	-19.91	1e-08		-15.5181	565799000000
-16.6719	988978000000	-20.902	0		-15.4518	831629000000	-19.8324	2e-08		-15.4518	565799000000
-16.6278	986484000000	-20.8439	0		-15.3854	829786000000	-19.7549	3e-08		-15.3854	565799000000
-16.5836	983729000000	-20.7857	0		-15.3191	827721000000	-19.6773	4e-08		-15.3191	565799000000
-16.5395	980696000000	-20.7276	0		-15.2528	825416000000	-19.5997	6e-08		-15.2528	565799000000
-16.4953	977367000000	-20.6694	0		-15.1864	822849000000	-19.5221	8e-08		-15.1864	565799000000
-16.4512	973723000000	-20.6113	0		-15.1201	820000000000	-19.4445	1.1e-07		-15.1201	565799000000
-16.407	969749000000	-20.5531	0		-15.0538	816847000000	-19.3669	1.6e-07		-15.0538	565799000000
-16.3629	965426000000	-20.495	0		-14.9874	813367000000	-19.2893	2.2e-07		-14.9874	565799000000
-16.3187	960739000000	-20.4368	0		-14.9211	809538000000	-19.2117	3e-07		-14.9211	565799000000
-16.2746	955675000000	-20.3787	0		-14.8548	805339000000	-19.1341	4.1e-07		-14.8548	565799000000
-16.2304	950219000000	-20.3206	0		-14.7884	800747000000	-19.0565	5.6e-07		-14.7884	565799000000
-16.1863	944360000000	-20.2624	0		-14.7221	795741000000	-18.9789	7.7e-07		-14.7221	565799000000
-16.1421	938088000000	-20.2043	0		-14.6558	790301000000	-18.9013	1.05e-06		-14.6558	565799000000
-16.098	931396000000	-20.1461	0		-14.5894	784406000000	-18.8238	1.42e-06		-14.5894	565799000000
-16.0539	924277000000	-20.088	0		-14.5231	778039000000	-18.7462	1.92e-06		-14.5231	565799000000
-16.0097	916729000000	-20.0298	0		-14.4568	771184000000	-18.6686	2.59e-06		-14.4568	565799000000
-15.9656	908752000000	-19.9717	0		-14.3904	763826000000	-18.591	3.47e-06		-14.3904	565798000000
-15.9214	900348000000	-19.9135	1e-08		-14.3241	755953000000	-18.5134	4.64e-06		-14.3241	565798000000
-15.8773	891522000000	-19.8554	1e-08		-14.2578	747555000000	-18.4358	6.17e-06		-14.2578	565798000000
-15.8331	882283000000	-19.7972	1e-08		-14.1915	738625000000	-18.3582	8.18e-06		-14.1915	565798000000
-15.789	872642000000	-19.7391	2e-08		-14.1251	729161000000	-18.2806	1.08e-05		-14.1251	565798000000
-15.7448	862614000000	-19.6809	3e-08		-14.0588	719161000000	-18.203	1.421e-05		-14.0588	565798000000
-15.7007	852215000000	-19.6228	5e-08		-13.9925	708629000000	-18.1254	1.863e-05		-13.9925	565797000000
-15.6565	841466000000	-19.5647	7e-08		-13.9261	697571000000	-18.0478	2.433e-05		-13.9261	565797000000
-15.6124	830390000000	-19.5065	1e-07		-13.8598	685998000000	-17.9702	3.166e-05		-13.8598	565796000000
-15.5682	819013000000	-19.4484	1.5e-07		-13.7935	673923000000	-17.8926	4.103e-05		-13.7935	565795000000
-15.5241	807361000000	-19.3902	2.2e-07		-13.7271	661365000000	-17.815	5.298e-05		-13.7271	565793000000
-15.4799	795465000000	-19.3321	3.2e-07		-13.6608	648344000000	-17.7375	6.816e-05		-13.6608	565791000000
-15.4358	783356000000	-19.2739	4.6e-07		-13.5945	634885000000	-17.6599	8.735e-05		-13.5945	565788000000
-15.3916	771069000000	-19.2158	6.6e-07		-13.5281	621016000000	-17.5823	0.00011152		-13.5281	565783000000
-15.3475	758637000000	-19.1576	9.4e-07		-13.4618	606769000000	-17.5047	0.00014185		-13.4618	565777000000
-15.3033	746096000000	-19.0995	1.33e-06		-13.3955	592176000000	-17.4271	0.00017975		-13.3955	565768000000
-15.2592	733482000000	-19.0414	1.88e-06		-13.3292	577276000000	-17.3495	0.00022692		-13.3292	565757000000
-15.215	720832000000	-18.9832	2.64e-06		-13.2628	562105000000	-17.2719	0.00028539		-13.2628	565741000000
-15.1709	708181000000	-18.9251	3.69e-06		-13.1965	546705000000	-17.1943	0.00035758		-13.1965	565719000000
-15.1268	695566000000	-18.8669	5.13e-06		-13.1302	531118000000	-17.1167	0.00044634		-13.1302	565690000000
-15.0826	683022000000	-18.8088	7.09e-06		-13.0638	515387000000	-17.0391	0.00055505		-13.0638	565651000000
-15.0385	670584000000	-18.7506	9.76e-06		-12.9975	499555000000	-16.9615	0.00068764		-12.9975	565599000000
-14.9943	658284000000	-18.6925	1.337e-05		-12.9312	483667000000	-16.8839	0.00084871		-12.9312	565531000000
-14.9502	646155000000	-18.6343	1.822e-05		-12.8648	467767000000	-16.8063	0.00104		-12.8648	565442000000
-14.906	634225000000	-18.5762	2.47e-05		-12.7985	451898000000	-16.7288	0.00128		-12.7985	565326000000
-14.8619	622525000000	-18.518	3.333e-05		-12.7322	436103000000	-16.6512	0.00156		-12.7322	565177000000
-14.8177	611079000000	-18.4599	4.474e-05		-12.6658	420424000000	-16.5736	0.0019		-12.6658	564984000000
-14.7736	599912000000	-18.4017	5.977e-05		-12.5995	404901000000	-16.496	0.0023		-12.5995	564739000000
-14.7294	589045000000	-18.3436	7.945e-05		-12.5332	389572000000	-16.4184	0.00277		-12.5332	564428000000
-14.6853	578498000000	-18.2855	0.00010508		-12.4668	374475000000	-16.3408	0.00333		-12.4668	564036000000
-14.6411	568287000000	-18.2273	0.0001383		-12.4005	359643000000	-16.2632	0.00399		-12.4005	563545000000
-14.597	558428000000	-18.1692	0.00018112		-12.3342	345110000000	-16.1856	0.00476		-12.3342	562935000000
-14.5528	548932000000	-18.111	0.00023601		-12.2678	330904000000	-16.108	0.00566		-12.2678	562181000000
-14.5087	539809000000	-18.0529	0.00030602		-12.2015	317053000000	-16.0304	0.0067		-12.2015	561256000000
-14.4645	531067000000	-17.9947	0.00039483		-12.1352	303581000000	-15.9528	0.00791		-12.1352	560128000000
-14.4204	522709000000	-17.9366	0.00050688		-12.0688	290511000000	-15.8752	0.00929		-12.0688	558761000000
-14.3763	514739000000	-17.8785	0.00064751		-12.0025	277860000000	-15.7977	0.01088		-12.0025	557116000000
-14.3321	507157000000	-17.8203	0.00082306		-11.9362	265645000000	-15.7201	0.01269		-11.9362	555150000000
-14.288	499961000000	-17.7622	0.00104		-11.8698	253879000000	-15.6425	0.01475		-11.8698	552816000000
-14.2438	493148000000	-17.704	0.00131		-11.8035	242574000000	-15.5649	0.01708		-11.8035	550062000000
-14.1997	486713000000	-17.6459	0.00164		-11.7372	231736000000	-15.4873	0.01969		-11.7372	546835000000
-14.1555	480648000000	-17.5877	0.00204		-11.6708	221372000000	-15.4097	0.02263		-11.6708	543081000000
-14.1114	474944000000	-17.5296	0.00253		-11.6045	211484000000	-15.3321	0.0259		-11.6045	538741000000
-14.0672	469592000000	-17.4714	0.00313		-11.5382	202073000000	-15.2545	0.02954		-11.5382	533761000000
-14.0231	464579000000	-17.4133	0.00384		-11.4719	193137000000	-15.1769	0.03356		-11.4719	528083000000
-13.9789	459893000000	-17.3551	0.00469		-11.4055	184673000000	-15.0993	0.03799		-11.4055	521656000000
-13.9348	455521000000	-17.297	0.0057		-11.3392	176674000000	-15.0217	0.04284		-11.3392	514431000000
-13.8906	451447000000	-17.2388	0.00689		-11.2729	169134000000	-14.9442	0.04812		-11.2729	506366000000
-13.8465	447657000000	-17.1807	0.0083		-11.2065	162042000000	-14.8666	0.05386		-11.2065	497428000000
-13.8023	444133000000	-17.1226	0.00994		-11.1402	155388000000	-14.789	0.06005		-11.1402	487591000000
-13.7582	440861000000	-17.0644	0.01184		-11.0739	149159000000	-14.7114	0.0667		-11.0739	476842000000
-13.7141	437822000000	-17.0063	0.01404		-11.0075	143343000000	-14.6338	0.07381		-11.0075	465179000000
-13.6699	435000000000	-16.9481	0.01656		-10.9412	137924000000	-14.5562	0.08138		-10.9412	452615000000
-13.6258	432376000000	-16.89	0.01944		-10.8749	132887000000	-14.4786	0.08937		-10.8749	439175000000
-13.5816	429935000000	-16.8318	0.02271		-10.8085	128215000000	-14.401	0.09779		-10.8085	424899000000
-13.5375	427657000000	-16.7737	0.0264		-10.7422	123891000000	-14.3234	0.1066		-10.7422	409843000000
-13.4933	425526000000	-16.7155	0.03053		-10.6759	119895000000	-14.2458	0.11576		-10.6759	394073000000
-13.4492	423525000000	-16.6574	0.03514		-10.6096	116208000000	-14.1682	0.12524		-10.6096	377670000000
-13.405	421635000000	-16.5993	0.04024		-10.5432	112810000000	-14.0906	0.13499		-10.5432	360724000000
-13.3609	419841000000	-16.5411	0.04585		-10.4769	109678000000	-14.013	0.14495		-10.4769	343338000000
-13.3167	418125000000	-16.483	0.05198		-10.4106	106790000000	-13.9354	0.15506		-10.4106	325617000000
-13.2726	416471000000	-16.4248	0.05864		-10.3442	104121000000	-13.8579	0.16525		-10.3442	307676000000
-13.2284	414863000000	-16.3667	0.06583		-10.2779	101644000000	-13.7803	0.17545		-10.2779	289629000000
-13.1843	413285000000	-16.3085	0.07354		-10.2116	99332100000	-13.7027	0.18558		-10.2116	271593000000
-13.1401	411723000000	-16.2504	0.08173		-10.1452	97155100000	-13.6251	0.19555		-10.1452	253681000000
-13.096	410161000000	-16.1922	0.09039		-10.0789	95081300000	-13.5475	0.20529		-10.0789	236005000000
-13.0518	408584000000	-16.1341	0.09948		-10.0126	93077000000	-13.4699	0.21471		-10.0126	218668000000
-13.0077	406980000000	-16.0759	0.10893		-9.94623	91107200000	-13.3923	0.22371		-9.94623	201768000000
-12.9635	405334000000	-16.0178	0.11869		-9.8799	89135400000	-13.3147	0.23221		-9.8799	185392000000
-12.9194	403633000000	-15.9596	0.12868		-9.81357	87125100000	-13.2371	0.24013		-9.81357	169620000000
-12.8752	401864000000	-15.9015	0.13883		-9.74724	85039700000	-13.1595	0.24739		-9.74724	154518000000
-12.8311	400016000000	-15.8434	0.14903		-9.6809	82844400000	-13.0819	0.25391		-9.6809	140143000000
-12.787	398077000000	-15.7852	0.15918		-9.61457	80507100000	-13.0044	0.25963		-9.61457	126539000000
-12.7428	396035000000	-15.7271	0.16919		-9.54824	77999700000	-12.9268	0.26447		-9.54824	113739000000
-12.6987	393880000000	-15.6689	0.17893		-9.48191	75299600000	-12.8492	0.26839		-9.48191	101765000000
-12.6545	391602000000	-15.6108	0.1883		-9.41558	72391500000	-12.7716	0.27135		-9.41558	90629100000
-12.6104	389192000000	-15.5526	0.19717		-9.34925	69267700000	-12.694	0.27331		-9.34925	80331100000
-12.5662	386640000000	-15.4945	0.20544		-9.28291	65929700000	-12.6164	0.27425		-9.28291	70863100000
-12.5221	383939000000	-15.4363	0.21299		-9.21658	62388600000	-12.5388	0.27416		-9.21658	62208200000
-12.4779	381081000000	-15.3782	0.21973		-9.15025	58664800000	-12.4612	0.27304		-9.15025	54342400000
-12.4338	378059000000	-15.3201	0.22556		-9.08392	54787700000	-12.3836	0.2709		-9.08392	47235100000
-12.3896	374868000000	-15.2619	0.23039		-9.01759	50794600000	-12.306	0.26777		-9.01759	40850600000
-12.3455	371501000000	-15.2038	0.23416		-8.95126	46729300000	-12.2284	0.26368		-8.95126	35148900000
-12.3013	367955000000	-15.1456	0.23682		-8.88492	42640200000	-12.1508	0.25868		-8.88492	30086900000
-12.2572	364227000000	-15.0875	0.23832		-8.81859	38578000000	-12.0732	0.25282		-8.81859	25619500000
-12.213	360313000000	-15.0293	0.23864		-8.75226	34593400000	-11.9956	0.24617		-8.75226	21700300000
-12.1689	356211000000	-14.9712	0.23779		-8.68593	30735200000	-11.9181	0.23879		-8.68593	18282500000
-12.1248	351922000000	-14.913	0.23576		-8.6196	27048000000	-11.8405	0.23076		-8.6196	15320100000
-12.0806	347445000000	-14.8549	0.2326		-8.55327	23570200000	-11.7629	0.22216		-8.55327	12767800000
-12.0365	342782000000	-14.7967	0.22835		-8.48693	20333200000	-11.6853	0.21308		-8.48693	10582300000
-11.9923	337934000000	-14.7386	0.22307		-8.4206	17360200000	-11.6077	0.2036		-8.4206	8722350000
-11.9482	332906000000	-14.6805	0.21685		-8.35427	14665900000	-11.5301	0.19381		-8.35427	7149170000
-11.904	327700000000	-14.6223	0.20976		-8.28794	12256900000	-11.4525	0.18381		-8.28794	5826780000
-11.8599	322323000000	-14.5642	0.20192		-8.22161	10131700000	-11.3749	0.17366		-8.22161	4722110000
-11.8157	316781000000	-14.506	0.19343		-8.15528	8281970000	-11.2973	0.16346		-8.15528	3805060000
-11.7716	311081000000	-14.4479	0.1844		-8.08894	6693650000	-11.2197	0.15328		-8.08894	3048520000
-11.7274	305230000000	-14.3897	0.17495		-8.02261	5348160000	-11.1421	0.14321		-8.02261	2428320000
-11.6833	299239000000	-14.3316	0.1652		-7.95628	4223740000	-11.0646	0.1333		-7.95628	1923080000
-11.6391	293116000000	-14.2734	0.15526		-7.88995	3296760000	-10.987	0.12362		-7.88995	1514100000
-11.595	286873000000	-14.2153	0.14526		-7.82362	2542890000	-10.9094	0.11423		-7.82362	1185120000
-11.5508	280520000000	-14.1571	0.1353		-7.75729	1938110000	-10.8318	0.1052		-7.75729	922174000
-11.5067	274069000000	-14.099	0.12548		-7.69095	1459500000	-10.7542	0.09657		-7.69095	713338000
-11.4625	267533000000	-14.0409	0.11589		-7.62462	1085880000	-10.6766	0.08839		-7.62462	548531000
-11.4184	260925000000	-13.9827	0.10664		-7.55829	798160000	-10.599	0.08071		-7.55829	419297000
-11.3742	254258000000	-13.9246	0.09778		-7.49196	579597000	-10.5214	0.0736		-7.49196	318603000
-11.3301	247546000000	-13.8664	0.08939		-7.42563	415809000	-10.4438	0.06709		-7.42563	240645000
-11.2859	240802000000	-13.8083	0.08152		-7.3593	294721000	-10.3662	0.06127		-7.3593	180674000
-11.2418	234040000000	-13.7501	0.07422		-7.29296	206403000	-10.2886	0.05618		-7.29296	134835000
-11.1977	227275000000	-13.692	0.06753		-7.22663	142846000	-10.211	0.05192		-7.22663	100020000
-11.1535	220521000000	-13.6338	0.06148		-7.1603	97712900	-10.1334	0.04855		-7.1603	73747300
-11.1094	213791000000	-13.5757	0.05608		-7.09397	66084100	-10.0558	0.04615		-7.09397	54047400
-11.0652	207098000000	-13.5175	0.05134		-7.02764	44205600	-9.97826	0.04479		-7.02764	39370200
-11.0211	200457000000	-13.4594	0.04728		-6.96131	29264300	-9.90067	0.04453		-6.96131	28504900
-10.9769	193880000000	-13.4012	0.04389		-6.89497	19187200	-9.82308	0.04541		-6.89497	20512800
-10.9328	187379000000	-13.3431	0.04117		-6.82864	12472600	-9.74548	0.04743		-6.82864	14671700
-10.8886	180967000000	-13.285	0.03911		-6.76231	8.05e+06	-9.66789	0.05055		-6.76231	10429900
-10.8445	174655000000	-13.2268	0.03769		-6.69598	5.16871e+06	-9.5903	0.05467		-6.69598	7.36929e+06
-10.8003	168454000000	-13.1687	0.0369		-6.62965	3.31029e+06	-9.51271	0.05963		-6.62965	5.17496e+06
-10.7562	162374000000	-13.1105	0.03673		-6.56332	2.12219e+06	-9.43512	0.06522		-6.56332	3.61179e+06
-10.712	156424000000	-13.0524	0.03715		-6.49698	1.3682e+06	-9.35753	0.07116		-6.49698	2.50536e+06
-10.6679	150612000000	-12.9942	0.03815		-6.43065	892310	-9.27993	0.07715		-6.43065	1.72721e+06
-10.6237	144948000000	-12.9361	0.0397		-6.36432	592864	-9.20234	0.08282		-6.36432	1.18343e+06
-10.5796	139437000000	-12.8779	0.04179		-6.29799	404472	-9.12475	0.08783		-6.29799	805866
-10.5355	134087000000	-12.8198	0.04439		-6.23166	285564	-9.04716	0.09186		-6.23166	545383
-10.4913	128901000000	-12.7616	0.04748		-6.16533	209988	-8.96957	0.09461		-6.16533	366822
-10.4472	123886000000	-12.7035	0.05104		-6.09899	161432	-8.89197	0.09587		-6.09899	245201
-10.403	119045000000	-12.6454	0.05504		-6.03266	129788	-8.81438	0.09551		-6.03266	162892
-10.3589	114380000000	-12.5872	0.05946		-5.96633	108815	-8.73679	0.09351		-5.96633	107544
-10.3147	109893000000	-12.5291	0.06426		-5.9	94655.4	-8.6592	0.08993		-5.9	70562.8
-10.2706	105587000000	-12.4709	0.06941				-8.58161	0.08493
-10.2264	101461000000	-12.4128	0.07489				-8.50401	0.07875
-10.1823	97515400000	-12.3546	0.08066				-8.42642	0.07168
-10.1381	93748400000	-12.2965	0.08668				-8.34883	0.06405
-10.094	90158600000	-12.2384	0.0929				-8.27124	0.05617
-10.0498	86743200000	-12.1802	0.09929				-8.19365	0.04835
-10.0057	83498800000	-12.1221	0.1058				-8.11605	0.04084
-9.96154	80421500000	-12.0639	0.11238				-8.03846	0.03386
-9.91739	77506300000	-12.0058	0.11897				-7.96087	0.02754
-9.87324	74747700000	-11.9476	0.12553				-7.88328	0.02199
-9.8291	72139500000	-11.8895	0.132				-7.80569	0.01723
-9.78495	69674600000	-11.8313	0.13832				-7.72809	0.01325
-9.7408	67345500000	-11.7732	0.14444				-7.6505	0.00999
-9.69666	65143700000	-11.715	0.15029				-7.57291	0.0074
-9.65251	63060300000	-11.6569	0.15583				-7.49532	0.00538
-9.60836	61085500000	-11.5988	0.161				-7.41773	0.00384
-9.56421	59209100000	-11.5406	0.16576				-7.34013	0.00269
-9.52007	57420300000	-11.4825	0.17004				-7.26254	0.00185
-9.47592	55707900000	-11.4243	0.17381				-7.18495	0.00125
-9.43177	54060300000	-11.3662	0.17703				-7.10736	0.0008257
-9.38763	52465600000	-11.308	0.17967				-7.02977	0.00053748
-9.34348	50912100000	-11.2499	0.18169				-6.95217	0.00034379
-9.29933	49388000000	-11.1917	0.18307				-6.87458	0.00021618
-9.25518	47881800000	-11.1336	0.18381				-6.79699	0.00013373
-9.21104	46382700000	-11.0754	0.18389				-6.7194	8.146e-05
-9.16689	44880600000	-11.0173	0.18331				-6.64181	4.892e-05
-9.12274	43366500000	-10.9591	0.18208				-6.56421	2.902e-05
-9.0786	41832500000	-10.901	0.18021				-6.48662	1.704e-05
-9.03445	40272200000	-10.8429	0.17772				-6.40903	9.93e-06
-8.9903	38681000000	-10.7847	0.17463				-6.33144	5.78e-06
-8.94615	37056000000	-10.7266	0.17099				-6.25385	3.36e-06
-8.90201	35396100000	-10.6684	0.16682				-6.17625	1.98e-06
-8.85786	33702400000	-10.6103	0.16217				-6.09866	1.18e-06
-8.81371	31977800000	-10.5521	0.15708				-6.02107	7.1e-07
-8.76957	30227200000	-10.494	0.15162				-5.94348	4.4e-07
-8.72542	28457100000	-10.4358	0.14582				-5.86589	2.8e-07
-8.68127	26675700000	-10.3777	0.13974				-5.78829	1.8e-07
-8.63712	24892300000	-10.3195	0.13345				-5.7107	1.2e-07
-8.59298	23117300000	-10.2614	0.12699				-5.63311	8e-08
-8.54883	21361700000	-10.2033	0.12043				-5.55552	6e-08
-8.50468	19636700000	-10.1451	0.11382				-5.47793	4e-08
-8.46054	17953700000	-10.087	0.10723				-5.40033	3e-08
-8.41639	16323300000	-10.0288	0.1007				-5.32274	2e-08
-8.37224	14755600000	-9.97068	0.09431				-5.24515	1e-08
-8.32809	13259600000	-9.91253	0.08809				-5.16756	1e-08
-8.28395	11843000000	-9.85439	0.08212				-5.08997	1e-08
-8.2398	10512100000	-9.79624	0.07644				-5.01237	0
-8.19565	9271730000	-9.7381	0.07112				-4.93478	0
-8.15151	8124900000	-9.67995	0.06621				-4.85719	0
-8.10736	7073180000	-9.6218	0.06176				-4.7796	0
-8.06321	6116520000	-9.56366	0.05783				-4.70201	0
-8.01906	5253460000	-9.50551	0.05445				-4.62441	0
-7.97492	4481260000	-9.44737	0.05166				-4.54682	0
-7.93077	3796070000	-9.38922	0.04949				-4.46923	0
-7.88662	3193120000	-9.33108	0.04794				-4.39164	0
-7.84247	2666960000	-9.27293	0.04702				-4.31405	0
-7.79833	2211640000	-9.21479	0.04669				-4.23645	0
-7.75418	1820900000	-9.15664	0.04691				-4.15886	0
-7.71003	1488390000	-9.0985	0.04761				-4.08127	0
-7.66589	1207800000	-9.04035	0.0487				-4.00368	0
-7.62174	972994000	-8.98221	0.05005				-3.92609	0
-7.57759	778142000	-8.92406	0.05156				-3.84849	0
-7.53344	617794000	-8.86591	0.05306				-3.7709	0
-7.4893	486937000	-8.80777	0.05444				-3.69331	0
-7.44515	381030000	-8.74962	0.05554				-3.61572	0
-7.401	296025000	-8.69148	0.05625				-3.53813	0
-7.35686	228354000	-8.63333	0.05646				-3.46054	0
-7.31271	174923000	-8.57519	0.0561				-3.38294	0
-7.26856	133075000	-8.51704	0.05513				-3.30535	0
-7.22441	100561000	-8.4589	0.05352				-3.22776	0
-7.18027	75499100	-8.40075	0.05132				-3.15017	0
-7.13612	56330300	-8.34261	0.04856				-3.07258	0
-7.09197	41780900	-8.28446	0.04534				-2.99498	0
-7.04783	30819500	-8.22632	0.04176				-2.91739	0
-7.00368	22620800	-8.16817	0.03792				-2.8398	0
-6.95953	16531100	-8.11003	0.03395				-2.76221	0
-6.91538	12037700	-8.05188	0.02997				-2.68462	0
-6.87124	8.74301e+06	-7.99373	0.02607				-2.60702	0
-6.82709	6.3411e+06	-7.93559	0.02236				-2.52943	0
-6.78294	4.59926e+06	-7.87744	0.01889				-2.45184	0
-6.7388	3.34191e+06	-7.8193	0.01574				-2.37425	0
-6.69465	2.43779e+06	-7.76115	0.01291				-2.29666	0
-6.6505	1.78962e+06	-7.70301	0.01045				-2.21906	0
-6.60635	1.32588e+06	-7.64486	0.00833				-2.14147	0
-6.56221	994412	-7.58672	0.00654				-2.06388	0
-6.51806	757425	-7.52857	0.00506				-1.98629	0
-6.47391	587736	-7.47043	0.00386				-1.9087	0
-6.42977	465898	-7.41228	0.00291				-1.8311	0
-6.38562	378067	-7.35414	0.00215				-1.75351	0
-6.34147	314426	-7.29599	0.00157				-1.67592	0
-6.29732	268032	-7.23784	0.00113				-1.59833	0
-6.25318	233983	-7.1797	0.00080663				-1.52074	0
-6.20903	208815	-7.12155	0.0005657				-1.44314	0
-6.16488	190076	-7.06341	0.00039155				-1.36555	0
-6.12074	176027	-7.00526	0.00026759				-1.28796	0
-6.07659	165425	-6.94712	0.00018068				-1.21037	0
-6.03244	157378	-6.88897	0.00012062				-1.13278	0
-5.98829	151240	-6.83083	7.969e-05				-1.05518	0
-5.94415	146539	-6.77268	5.217e-05				-0.97759	0
-5.9	142927	-6.71454	3.389e-05				-0.9	0
		-6.65639	2.189e-05
		-6.59825	1.408e-05
		-6.5401	9.05e-06
		-6.48195	5.82e-06
		-6.42381	3.76e-06
		-6.36566	2.45e-06
		-6.30752	1.61e-06
		-6.24937	1.07e-06
		-6.19123	7.2e-07
		-6.13308	4.9e-07
		-6.07494	3.4e-07
		-6.01679	2.4e-07
		-5.95865	1.7e-07
		-5.9005	1.2e-07
		-5.84236	8e-08
		-5.78421	6e-08
		-5.72607	4e-08
		-5.66792	3e-08
		-5.60977	2e-08
		-5.55163	2e-08
		-5.49348	1e-08
		-5.43534	1e-08
		-5.37719	1e-08
		-5.31905	0
		-5.2609	0
		-5.20276	0
		-5.14461	0
		-5.08647	0
		-5.02832	0
		-4.97018	0
		-4.91203	0
		-4.85388	0
		-4.79574	0
		-4.73759	0
		-4.67945	0
		-4.6213	0
		-4.56316	0
		-4.50501	0
		-4.44687	0
		-4.38872	0
		-4.33058	0
		-4.27243	0
		-4.21429	0
		-4.15614	0
		-4.09799	0
		-4.03985	0
		-3.9817	0
		-3.92356	0
		-3.86541	0
		-3.80727	0
		-3.74912	0
		-3.69098	0
		-3.63283	0
		-3.57469	0
		-3.51654	0
		-3.4584	0
		-3.40025	0
		-3.34211	0
		-3.28396	0
		-3.22581	0
		-3.16767	0
		-3.10952	0
		-3.05138	0
		-2.99323	0
		-2.93509	0
		-2.87694	0
		-2.8188	0
		-2.76065	0
		-2.70251	0
		-2.64436	0
		-2.58622	0
		-2.52807	0
		-2.46992	0
		-2.41178	0
		-2.35363	0
		-2.29549	0
		-2.23734	0
		-2.1792	0
		-2.12105	0
		-2.06291	0
		-2.00476	0
		-1.94662	0
		-1.88847	0
		-1.83033	0
		-1.77218	0
		-1.71404	0
		-1.65589	0
		-1.59774	0
		-1.5396	0
		-1.48145	0
		-1.42331	0
		-1.36516	0
		-1.30702	0
		-1.24887	0
		-1.19073	0
		-1.13258	0
		-1.07444	0
		-1.01629	0
		-0.95815	0
		-0.9	0

[truncated: 8 more sheets: Snomax water N(m), Snomax water f(ice), Snomax water HUB analysis, Subpopulation analysis of SM pH, Freeze-Thaw Alive Bacteira N(m), Freeze-Thaw alive bacteria HUB, FReeze-Thaw ALive bacteria NDM, Frezze-thaw alive bacteira Nr.1]
